# Supplementary material for: (μ-Diphenyl­phosphanido-κ2 P:P′)bis­[2,2′-(pyridine-2,6-diyl)diphenyl-κ3 C 1,N,C 1′)gold(III)] perchlorate acetonitrile solvate
Source: Acta Crystallogr Sect E Struct Rep Online. 2008 Aug 6;64(Pt 9):m1126–7. doi: 10.1107/S1600536808024537 (PMC2960555; doi:10.1107/S1600536808024537)
Supplement: Supplementary file 1 [file e-64-m1126-sup1.cif]

##############################################################################
###                                                                        ###
###        Electronic paper (Acta Crystallographica Section E)             ###
###                                                                        ###
##############################################################################
#                                                                            #
# This CIF contains the data in a paper accepted for publication in Acta     #
# Crystallographica Section E. It conforms to the requirements of Notes      #
# for Authors for Section E, and has been peer reviewed under the auspices   #
# of the IUCr Commission on Journals.                                        #
#                                                                            #
# Full details of the Crystallographic Information File format               #
# are given in the paper "The Crystallographic Information File (CIF):       #
# a New Standard Archive File for Crystallography" by S. R. Hall, F. H.      #
# Allen and I. D. Brown [Acta Cryst. (1991), A47, 655-685].                  #
#                                                                            #
# The current version of the core CIF dictionary is obtainable from          #
# ftp://ftp.iucr.org/pub/cif_core.dic. The current version number is 2.4.    #
#                                                                            #
# Software is freely available for graphical display of the structure(s) in  #
# this CIF.  For information consult the CIF home page http://www.iucr.org/  #
# cif/home.html                                                              #
#                                                                            #
# This file may be used for bona fide research purposes within the           #
# scientific community so long as proper attribution is given to the journal # 
# article from which it was obtained.                                        #
#                                                                            #
##############################################################################
                                             
data_global
_audit_creation_method     'form.cif (version 2.0)'
_journal_data_validation_number     ?
_journal_date_recd_electronic     2008-06-16
_journal_date_accepted     2008-07-31
_journal_name_full     'Acta Crystallographica, Section E'
_journal_year     2008
_journal_volume     64
_journal_issue      9
_journal_page_first     m1126
_journal_page_last     m1127
_journal_paper_category     QM
_journal_coeditor_code     BX2152
_publ_contact_author_name     'Juan, Mo'
_publ_contact_author_address
;
College of Animal Husbandry and Veterinary Studies,
Henan Agricultural University,
Zhengzhou, Henan Province 450002,
People's Republic of China
;
_publ_contact_author_email     mojuan52@126.com
_publ_contact_author_phone     '(+86) (371) 63554981'
_publ_section_title
;\
[\m-Diphenylphosphanido-\k^2^<i>P</i>:<i>P</i>']bis[(2,6-diphenylpyridine-\
\k^3^<i>C</i>^2^,<i>N</i>,<i>C</i>^2'^)gold(III)] perchlorate acetonitrile
solvate
;
loop_
    _publ_author_name
    _publ_author_address
    'Xin-Sheng Li'
;
College of Animal Husbandry and Veterinary Studies,
Henan Agricultural University,
Zhengzhou, Henan Province 450002,
People's Republic of China
;
    'Juan Mo'
;
College of Animal Husbandry and Veterinary Studies,
Henan Agricultural University,
Zhengzhou, Henan Province 450002,
People's Republic of China
;
    'Su-Mei Zhang'
;
College of Animal Husbandry and Veterinary Studies,
Henan Agricultural University,
Zhengzhou, Henan Province 450002,
People's Republic of China
;
    'Li Yuan'
;
College of Animal Husbandry and Veterinary Studies,
Henan Agricultural University,
Zhengzhou, Henan Province 450002,
People's Republic of China
;
    'Jian-Hua Liu'
;
College of Animal Husbandry and Veterinary Studies,
Henan Agricultural University,
Zhengzhou, Henan Province 450002,
People's Republic of China
;
data_I
_audit_creation_method     SHELXL-97
_chemical_name_systematic
;
[\m-Diphenylphosphanido-\k^2^<i>P</i>:<i>P</i>']bis[(2,6-diphenylpyridine-
\k^3^<i>C</i>^2^,<i>N</i>,<i>C</i>^2'^)gold(III)] perchlorate acetonitrile
solvate
;
_chemical_name_common     ?
_chemical_formula_moiety     'C46 H32 Au2 N2 P +, Cl O4 -, C2 H3 N'
_chemical_formula_sum     'C48 H35 Au2 Cl N3 O4 P'
_chemical_formula_iupac     '[Au2 (C17 H11 N)2 (C12 H10 P)] Cl O4, C2 H3 N'
_chemical_formula_weight     1178.14
_chemical_melting_point     ?
_symmetry_cell_setting     monoclinic
_symmetry_space_group_name_H-M     'P 21/c'
_symmetry_space_group_name_Hall     '-P 2ybc'
loop_
    _symmetry_equiv_pos_as_xyz
    'x, y, z'
    '-x, y+1/2, -z+1/2'
    '-x, -y, -z'
    'x, -y-1/2, z-1/2'
_cell_length_a     10.0612(16)
_cell_length_b     13.526(2)
_cell_length_c     29.640(5)
_cell_angle_alpha     90.00
_cell_angle_beta     98.828(4)
_cell_angle_gamma     90.00
_cell_volume     3985.9(11)
_cell_formula_units_Z     4
_cell_measurement_reflns_used     13552
_cell_measurement_theta_min     1.4
_cell_measurement_theta_max     28.7
_cell_measurement_temperature     113(2)
_exptl_crystal_description     block
_exptl_crystal_colour     yellow
_exptl_crystal_size_max     0.32
_exptl_crystal_size_mid     0.22
_exptl_crystal_size_min     0.20
_exptl_crystal_density_diffrn     1.963
_exptl_crystal_density_meas     ?
_exptl_crystal_density_method     'not measured'
_exptl_crystal_F_000     2264
_exptl_absorpt_coefficient_mu     7.511
_exptl_absorpt_correction_type     multi-scan
_exptl_absorpt_process_details     '(SADABS; Sheldrick, 1996)'
_exptl_absorpt_correction_T_min     0.1472
_exptl_absorpt_correction_T_max     0.2210
_exptl_special_details
;
;
_diffrn_ambient_temperature     113(2)
_diffrn_radiation_type     MoK\a
_diffrn_radiation_wavelength     0.71070
_diffrn_radiation_source     'fine-focus sealed tube'
_diffrn_radiation_monochromator     graphite
_diffrn_measurement_device_type     'Bruker SMART CCD area-detector'
_diffrn_measurement_method     '\f and \w'
_diffrn_detector_area_resol_mean     7.31
_diffrn_reflns_number     38570
_diffrn_reflns_av_R_equivalents     0.0393
_diffrn_reflns_av_sigmaI/netI     0.0393
_diffrn_reflns_theta_min     1.39
_diffrn_reflns_theta_max     28.72
_diffrn_reflns_theta_full     28.72
_diffrn_measured_fraction_theta_max     0.990
_diffrn_measured_fraction_theta_full     0.990
_diffrn_reflns_limit_h_min     -13
_diffrn_reflns_limit_h_max     13
_diffrn_reflns_limit_k_min     -18
_diffrn_reflns_limit_k_max     17
_diffrn_reflns_limit_l_min     -39
_diffrn_reflns_limit_l_max     39
_diffrn_standards_number     ?
_diffrn_standards_interval_count     ?
_diffrn_standards_interval_time     ?
_diffrn_standards_decay_%     ?
_refine_special_details
;
Refinement of <i>F</i>^2^ against ALL reflections. The weighted <i>R</i>-factor
<i>wR</i> and goodness of fit <i>S</i> are based on <i>F</i>^2^, conventional
<i>R</i>-factors <i>R</i> are based on <i>F</i>, with <i>F</i> set to zero for
negative <i>F</i>^2^. The threshold expression of <i>F</i>^2^ >
\s(<i>F</i>^2^) is used only for calculating <i>R</i>-factors(gt) <i>etc</i>.
and is not relevant to the choice of reflections for refinement.
<i>R</i>-factors based on <i>F</i>^2^ are statistically about twice as large
as those based on <i>F</i>, and <i>R</i>- factors based on ALL data will be
even larger.
;
_reflns_number_total     10221
_reflns_number_gt     8923
_reflns_threshold_expression     I>2\s(I)
_refine_ls_structure_factor_coef     Fsqd
_refine_ls_matrix_type     full
_refine_ls_R_factor_all     0.0351
_refine_ls_R_factor_gt     0.0282
_refine_ls_wR_factor_gt     0.0546
_refine_ls_wR_factor_ref     0.0572
_refine_ls_goodness_of_fit_ref     1.040
_refine_ls_restrained_S_all     1.040
_refine_ls_number_reflns     10221
_refine_ls_number_parameters     534
_refine_ls_number_restraints     0
_refine_ls_hydrogen_treatment     constr
_refine_ls_weighting_scheme     calc
_refine_ls_weighting_details
                 'calc w=1/[\s^2^(Fo^2^)+(0.0278P)^2^] where P=(Fo^2^+2Fc^2^)/3'
_atom_sites_solution_hydrogens     geom
_atom_sites_solution_primary     direct
_atom_sites_solution_secondary     difmap
_refine_ls_shift/su_max     0.002
_refine_ls_shift/su_mean     0.000
_refine_diff_density_max     1.519
_refine_diff_density_min     -1.547
_refine_ls_extinction_method     none
_refine_ls_extinction_coef     ?
loop_
    _atom_type_symbol
    _atom_type_description
    _atom_type_scat_dispersion_real
    _atom_type_scat_dispersion_imag
    _atom_type_scat_source
    'C' 'C' 0.0033 0.0016
                         'International Tables Vol C Tables 4.2.6.8 and 6.1.1.4'
    'H' 'H' 0.0000 0.0000
                         'International Tables Vol C Tables 4.2.6.8 and 6.1.1.4'
    'N' 'N' 0.0061 0.0033
                         'International Tables Vol C Tables 4.2.6.8 and 6.1.1.4'
    'O' 'O' 0.0106 0.0060
                         'International Tables Vol C Tables 4.2.6.8 and 6.1.1.4'
    'P' 'P' 0.1023 0.0942
                         'International Tables Vol C Tables 4.2.6.8 and 6.1.1.4'
    'Cl' 'Cl' 0.1484 0.1585
                         'International Tables Vol C Tables 4.2.6.8 and 6.1.1.4'
    'Au' 'Au' -2.0133 8.8022
                         'International Tables Vol C Tables 4.2.6.8 and 6.1.1.4'
_computing_data_collection     'SMART (Bruker, 1997)'
_computing_cell_refinement     'SAINT (Bruker, 1997)'
_computing_data_reduction     'SHELXL97 (Sheldrick, 2008)'
_computing_structure_solution     'SHELXS97 (Sheldrick, 2008)'
_computing_structure_refinement     'SHELXL97 (Sheldrick, 2008)'
_computing_molecular_graphics     'XP in SHELXTL (Sheldrick, 2008)'
_computing_publication_material     'XP in SHELXTL (Sheldrick, 2008)'
loop_
    _atom_site_type_symbol
    _atom_site_label
    _atom_site_fract_x
    _atom_site_fract_y
    _atom_site_fract_z
    _atom_site_U_iso_or_equiv
    _atom_site_adp_type
    _atom_site_calc_flag
    _atom_site_refinement_flags
    _atom_site_occupancy
    _atom_site_disorder_assembly
    _atom_site_disorder_group
    Au Au1 0.638497(12) 0.281287(9) 0.032930(4) 0.01055(4) Uani d . 1 . .
    Au Au2 0.566168(12) 0.331694(9) 0.152497(4) 0.00993(4) Uani d . 1 . .
    Cl Cl1 0.78527(10) 0.29051(6) 0.29597(3) 0.01996(19) Uani d . 1 . .
    P P1 0.60967(9) 0.21001(6) 0.10167(3) 0.01063(17) Uani d . 1 . .
    O O1 0.6459(3) 0.3221(3) 0.29088(12) 0.0507(9) Uani d . 1 . .
    O O2 0.8447(3) 0.3313(2) 0.25911(10) 0.0406(8) Uani d . 1 . .
    O O3 0.7868(3) 0.18429(18) 0.29417(10) 0.0324(7) Uani d . 1 . .
    O O5 0.8547(3) 0.3239(2) 0.33921(10) 0.0333(7) Uani d . 1 . .
    N N1 0.6406(3) 0.33719(18) -0.03039(9) 0.0119(6) Uani d . 1 . .
    N N2 0.5487(3) 0.44270(18) 0.19785(9) 0.0125(6) Uani d . 1 . .
    N N3 0.6293(4) 0.8322(2) 0.06888(13) 0.0353(9) Uani d . 1 . .
    C C1 0.8332(3) 0.2378(2) 0.02273(12) 0.0134(7) Uani d . 1 . .
    C C2 0.9377(4) 0.1917(3) 0.05082(13) 0.0196(8) Uani d . 1 . .
    H H2 0.9268 0.1750 0.0812 0.024 Uiso calc R 1 . .
    C C3 1.0580(4) 0.1693(3) 0.03557(14) 0.0234(8) Uani d . 1 . .
    H H3 1.1276 0.1372 0.0556 0.028 Uiso calc R 1 . .
    C C4 1.0781(4) 0.1929(3) -0.00813(14) 0.0227(8) Uani d . 1 . .
    H H4 1.1602 0.1759 -0.0183 0.027 Uiso calc R 1 . .
    C C5 0.9785(4) 0.2413(3) -0.03691(13) 0.0187(8) Uani d . 1 . .
    H H5 0.9924 0.2590 -0.0669 0.022 Uiso calc R 1 . .
    C C6 0.8559(3) 0.2646(2) -0.02188(12) 0.0134(7) Uani d . 1 . .
    C C7 0.7489(3) 0.3170(2) -0.05110(12) 0.0131(7) Uani d . 1 . .
    C C8 0.7447(4) 0.3461(2) -0.09612(13) 0.0189(8) Uani d . 1 . .
    H H8 0.8185 0.3328 -0.1117 0.023 Uiso calc R 1 . .
    C C9 0.6330(4) 0.3944(3) -0.11806(13) 0.0248(9) Uani d . 1 . .
    H H9 0.6298 0.4134 -0.1491 0.030 Uiso calc R 1 . .
    C C10 0.5247(4) 0.4158(3) -0.09585(13) 0.0214(8) Uani d . 1 . .
    H H10 0.4492 0.4511 -0.1110 0.026 Uiso calc R 1 . .
    C C11 0.5288(3) 0.3846(2) -0.05116(12) 0.0142(7) Uani d . 1 . .
    C C12 0.4238(3) 0.3933(2) -0.02224(11) 0.0127(7) Uani d . 1 . .
    C C13 0.3035(4) 0.4442(2) -0.03724(12) 0.0184(7) Uani d . 1 . .
    H H13 0.2895 0.4741 -0.0666 0.022 Uiso calc R 1 . .
    C C14 0.2057(4) 0.4508(3) -0.00958(13) 0.0205(8) Uani d . 1 . .
    H H14 0.1246 0.4858 -0.0195 0.025 Uiso calc R 1 . .
    C C15 0.2268(4) 0.4059(3) 0.03288(13) 0.0207(8) Uani d . 1 . .
    H H15 0.1593 0.4100 0.0520 0.025 Uiso calc R 1 . .
    C C16 0.3458(4) 0.3546(2) 0.04811(12) 0.0173(7) Uani d . 1 . .
    H H16 0.3577 0.3238 0.0773 0.021 Uiso calc R 1 . .
    C C17 0.4473(3) 0.3480(2) 0.02116(12) 0.0134(7) Uani d . 1 . .
    C C18 0.7480(3) 0.4054(2) 0.15075(11) 0.0134(7) Uani d . 1 . .
    C C19 0.8548(3) 0.3858(3) 0.12706(12) 0.0159(7) Uani d . 1 . .
    H H19 0.8515 0.3290 0.1080 0.019 Uiso calc R 1 . .
    C C20 0.9665(4) 0.4483(3) 0.13097(13) 0.0233(8) Uani d . 1 . .
    H H20 1.0380 0.4332 0.1146 0.028 Uiso calc R 1 . .
    C C21 0.9750(4) 0.5317(3) 0.15812(14) 0.0232(8) Uani d . 1 . .
    H H21 1.0506 0.5743 0.1599 0.028 Uiso calc R 1 . .
    C C22 0.8716(4) 0.5523(3) 0.18275(12) 0.0211(8) Uani d . 1 . .
    H H22 0.8770 0.6089 0.2019 0.025 Uiso calc R 1 . .
    C C23 0.7597(3) 0.4903(2) 0.17957(12) 0.0158(7) Uani d . 1 . .
    C C24 0.6487(4) 0.5093(2) 0.20564(12) 0.0154(7) Uani d . 1 . .
    C C25 0.6358(4) 0.5876(2) 0.23508(12) 0.0205(8) Uani d . 1 . .
    H H25 0.7051 0.6355 0.2416 0.025 Uiso calc R 1 . .
    C C26 0.5196(4) 0.5942(2) 0.25476(12) 0.0215(8) Uani d . 1 . .
    H H26 0.5077 0.6487 0.2739 0.026 Uiso calc R 1 . .
    C C27 0.4211(4) 0.5227(2) 0.24684(12) 0.0188(8) Uani d . 1 . .
    H H27 0.3433 0.5269 0.2613 0.023 Uiso calc R 1 . .
    C C28 0.4362(3) 0.4449(2) 0.21773(11) 0.0135(7) Uani d . 1 . .
    C C29 0.3418(3) 0.3654(2) 0.20285(12) 0.0145(7) Uani d . 1 . .
    C C30 0.2188(4) 0.3568(3) 0.22005(13) 0.0190(8) Uani d . 1 . .
    H H30 0.1987 0.4011 0.2429 0.023 Uiso calc R 1 . .
    C C31 0.1278(4) 0.2837(3) 0.20352(13) 0.0207(8) Uani d . 1 . .
    H H31 0.0463 0.2762 0.2157 0.025 Uiso calc R 1 . .
    C C32 0.1563(4) 0.2214(3) 0.16901(13) 0.0202(8) Uani d . 1 . .
    H H32 0.0926 0.1727 0.1569 0.024 Uiso calc R 1 . .
    C C33 0.2777(3) 0.2295(2) 0.15193(12) 0.0171(7) Uani d . 1 . .
    H H33 0.2949 0.1864 0.1282 0.021 Uiso calc R 1 . .
    C C34 0.3738(3) 0.2993(2) 0.16887(11) 0.0124(7) Uani d . 1 . .
    C C35 0.7453(3) 0.1350(2) 0.13295(11) 0.0128(7) Uani d . 1 . .
    C C36 0.7981(3) 0.1545(2) 0.17805(12) 0.0139(7) Uani d . 1 . .
    H H36 0.7716 0.2125 0.1924 0.017 Uiso calc R 1 . .
    C C37 0.8898(3) 0.0893(2) 0.20256(12) 0.0172(7) Uani d . 1 . .
    H H37 0.9238 0.1024 0.2337 0.021 Uiso calc R 1 . .
    C C38 0.9313(3) 0.0060(3) 0.18167(13) 0.0184(8) Uani d . 1 . .
    H H38 0.9949 -0.0376 0.1982 0.022 Uiso calc R 1 . .
    C C39 0.8799(4) -0.0139(3) 0.13654(13) 0.0208(8) Uani d . 1 . .
    H H39 0.9095 -0.0707 0.1220 0.025 Uiso calc R 1 . .
    C C40 0.7854(4) 0.0489(3) 0.11244(13) 0.0204(8) Uani d . 1 . .
    H H40 0.7476 0.0334 0.0819 0.024 Uiso calc R 1 . .
    C C41 0.4844(3) 0.1125(2) 0.08729(11) 0.0122(7) Uani d . 1 . .
    C C42 0.4565(4) 0.0507(2) 0.12251(13) 0.0215(8) Uani d . 1 . .
    H H42 0.5013 0.0611 0.1528 0.026 Uiso calc R 1 . .
    C C43 0.3644(4) -0.0252(3) 0.11367(15) 0.0268(9) Uani d . 1 . .
    H H43 0.3430 -0.0650 0.1380 0.032 Uiso calc R 1 . .
    C C44 0.3032(4) -0.0431(3) 0.06923(16) 0.0282(10) Uani d . 1 . .
    H H44 0.2401 -0.0954 0.0631 0.034 Uiso calc R 1 . .
    C C45 0.3338(4) 0.0151(3) 0.03385(14) 0.0242(8) Uani d . 1 . .
    H H45 0.2940 0.0011 0.0034 0.029 Uiso calc R 1 . .
    C C46 0.4236(3) 0.0948(2) 0.04281(12) 0.0155(7) Uani d . 1 . .
    H H46 0.4424 0.1361 0.0186 0.019 Uiso calc R 1 . .
    C C47 0.6302(4) 0.8197(3) 0.10658(16) 0.0301(10) Uani d . 1 . .
    C C48 0.6321(5) 0.8047(4) 0.15590(16) 0.0448(12) Uani d . 1 . .
    H H48A 0.6670 0.8642 0.1725 0.067 Uiso calc R 1 . .
    H H48B 0.6899 0.7482 0.1662 0.067 Uiso calc R 1 . .
    H H48C 0.5405 0.7916 0.1618 0.067 Uiso calc R 1 . .
loop_
    _atom_site_aniso_label
    _atom_site_aniso_U_11
    _atom_site_aniso_U_22
    _atom_site_aniso_U_33
    _atom_site_aniso_U_12
    _atom_site_aniso_U_13
    _atom_site_aniso_U_23
    Au1 0.01160(7) 0.01217(6) 0.00809(6) 0.00003(5) 0.00215(5) 0.00087(4)
    Au2 0.01163(7) 0.00982(6) 0.00834(6) -0.00009(5) 0.00155(5) -0.00021(4)
    Cl1 0.0299(5) 0.0169(4) 0.0141(4) -0.0020(4) 0.0064(4) -0.0008(3)
    P1 0.0135(4) 0.0105(4) 0.0080(4) 0.0006(3) 0.0019(3) -0.0002(3)
    O1 0.036(2) 0.065(2) 0.050(2) 0.0258(17) 0.0025(17) -0.0007(18)
    O2 0.068(2) 0.0353(17) 0.0223(17) -0.0232(16) 0.0181(17) -0.0033(13)
    O3 0.052(2) 0.0138(13) 0.0306(18) -0.0011(13) 0.0035(15) -0.0016(11)
    O5 0.0417(19) 0.0377(17) 0.0206(16) -0.0132(14) 0.0046(14) -0.0053(13)
    N1 0.0158(15) 0.0110(13) 0.0094(14) -0.0019(11) 0.0036(12) 0.0016(10)
    N2 0.0196(15) 0.0096(12) 0.0082(14) 0.0016(12) 0.0016(12) -0.0013(10)
    N3 0.052(3) 0.0319(19) 0.023(2) -0.0020(18) 0.0084(19) -0.0059(15)
    C1 0.0123(17) 0.0161(16) 0.0127(17) -0.0003(13) 0.0049(14) -0.0046(13)
    C2 0.0166(19) 0.0259(19) 0.0154(19) 0.0015(15) -0.0007(15) 0.0031(15)
    C3 0.018(2) 0.030(2) 0.021(2) 0.0035(16) -0.0010(16) -0.0006(16)
    C4 0.0126(19) 0.032(2) 0.024(2) 0.0026(16) 0.0060(16) -0.0055(16)
    C5 0.0176(19) 0.0222(18) 0.0174(19) -0.0019(15) 0.0063(15) -0.0009(14)
    C6 0.0142(18) 0.0123(15) 0.0136(18) -0.0023(13) 0.0022(14) -0.0010(12)
    C7 0.0164(18) 0.0111(15) 0.0122(17) -0.0015(13) 0.0035(14) -0.0016(12)
    C8 0.026(2) 0.0181(17) 0.0140(19) 0.0015(15) 0.0083(16) 0.0009(14)
    C9 0.032(2) 0.030(2) 0.014(2) 0.0038(18) 0.0091(17) 0.0079(16)
    C10 0.029(2) 0.0221(18) 0.0139(19) 0.0071(16) 0.0040(16) 0.0076(14)
    C11 0.0203(18) 0.0089(15) 0.0127(18) -0.0018(13) 0.0004(14) 0.0021(12)
    C12 0.0162(18) 0.0103(15) 0.0111(17) -0.0010(13) 0.0003(14) 0.0001(12)
    C13 0.0211(19) 0.0169(16) 0.0164(19) -0.0007(15) 0.0002(15) 0.0039(14)
    C14 0.0180(19) 0.0204(18) 0.023(2) 0.0064(15) 0.0015(16) 0.0034(15)
    C15 0.0155(19) 0.0259(19) 0.022(2) 0.0023(15) 0.0072(16) -0.0017(15)
    C16 0.0186(19) 0.0216(17) 0.0112(18) 0.0016(15) 0.0008(14) 0.0029(13)
    C17 0.0134(17) 0.0121(15) 0.0151(18) 0.0019(13) 0.0034(14) 0.0002(13)
    C18 0.0132(17) 0.0153(16) 0.0103(17) -0.0020(13) -0.0026(13) 0.0045(13)
    C19 0.0131(17) 0.0194(17) 0.0147(18) 0.0002(14) 0.0001(14) 0.0009(14)
    C20 0.018(2) 0.032(2) 0.020(2) -0.0012(17) 0.0048(16) 0.0053(16)
    C21 0.0145(19) 0.027(2) 0.027(2) -0.0088(16) -0.0008(16) 0.0053(16)
    C22 0.028(2) 0.0164(17) 0.017(2) -0.0059(16) -0.0027(16) 0.0020(14)
    C23 0.0172(18) 0.0145(16) 0.0145(18) -0.0003(14) -0.0013(14) 0.0035(13)
    C24 0.0219(19) 0.0123(15) 0.0098(17) -0.0021(14) -0.0045(14) 0.0009(12)
    C25 0.031(2) 0.0137(16) 0.0152(19) -0.0057(15) -0.0004(16) -0.0037(13)
    C26 0.039(2) 0.0150(17) 0.0103(18) 0.0040(16) 0.0026(17) -0.0039(13)
    C27 0.026(2) 0.0168(17) 0.0143(19) 0.0075(15) 0.0049(16) -0.0001(13)
    C28 0.0166(18) 0.0138(15) 0.0100(17) 0.0046(14) 0.0016(14) 0.0006(13)
    C29 0.0154(18) 0.0160(16) 0.0116(17) 0.0027(14) 0.0008(14) 0.0036(13)
    C30 0.0187(19) 0.0213(18) 0.019(2) 0.0076(15) 0.0076(16) 0.0000(14)
    C31 0.0130(18) 0.029(2) 0.021(2) 0.0020(15) 0.0049(15) 0.0052(16)
    C32 0.0130(18) 0.0248(19) 0.022(2) -0.0003(15) 0.0016(15) 0.0050(15)
    C33 0.0154(18) 0.0188(17) 0.0165(19) 0.0022(14) 0.0001(15) -0.0004(14)
    C34 0.0146(17) 0.0144(15) 0.0081(16) 0.0001(13) 0.0019(13) 0.0029(12)
    C35 0.0154(17) 0.0130(15) 0.0104(17) 0.0010(13) 0.0033(14) 0.0030(12)
    C36 0.0113(17) 0.0159(16) 0.0151(18) -0.0001(13) 0.0034(14) 0.0010(13)
    C37 0.0122(17) 0.0244(18) 0.0143(19) -0.0003(14) -0.0001(14) 0.0054(14)
    C38 0.0141(18) 0.0191(17) 0.023(2) 0.0032(14) 0.0062(15) 0.0063(14)
    C39 0.025(2) 0.0153(17) 0.024(2) 0.0075(15) 0.0075(17) -0.0007(14)
    C40 0.023(2) 0.0201(18) 0.017(2) 0.0035(15) -0.0011(15) -0.0027(14)
    C41 0.0136(17) 0.0104(15) 0.0131(17) -0.0016(13) 0.0034(14) -0.0030(12)
    C42 0.029(2) 0.0169(17) 0.020(2) -0.0023(16) 0.0071(17) 0.0006(15)
    C43 0.031(2) 0.0155(18) 0.037(3) -0.0063(16) 0.015(2) 0.0023(16)
    C44 0.022(2) 0.0159(18) 0.048(3) -0.0069(16) 0.009(2) -0.0033(17)
    C45 0.020(2) 0.0223(19) 0.028(2) -0.0004(16) -0.0060(16) -0.0089(16)
    C46 0.0137(18) 0.0177(16) 0.0149(18) 0.0008(14) 0.0019(14) -0.0018(13)
    C47 0.040(3) 0.0199(19) 0.031(3) 0.0015(18) 0.006(2) -0.0050(17)
    C48 0.062(3) 0.046(3) 0.027(3) -0.001(3) 0.008(2) 0.008(2)
_geom_special_details
;
All e.s.d.'s (except the e.s.d. in the dihedral angle between two l.s. planes)
are estimated using the full covariance matrix. The cell e.s.d.'s are taken
into account individually in the estimation of e.s.d.'s in distances, angles
and torsion angles; correlations between e.s.d.'s in cell parameters are only
used when they are defined by crystal symmetry. An approximate (isotropic)
treatment of cell e.s.d.'s is used for estimating e.s.d.'s involving l.s.
planes.
;
loop_
    _geom_bond_atom_site_label_1
    _geom_bond_atom_site_label_2
    _geom_bond_site_symmetry_2
    _geom_bond_distance
    _geom_bond_publ_flag
    Au1 N1 . 2.027(3) Yes
    Au1 C17 . 2.105(3) Yes
    Au1 C1 . 2.111(3) Yes
    Au1 P1 . 2.3121(9) Yes
    Au2 N2 . 2.041(3) Yes
    Au2 C18 . 2.091(3) Yes
    Au2 C34 . 2.113(3) Yes
    Au2 P1 . 2.3180(8) Yes
    Cl1 O2 . 1.434(3) ?
    Cl1 O5 . 1.436(3) ?
    Cl1 O3 . 1.438(3) ?
    Cl1 O1 . 1.451(3) ?
    P1 C41 . 1.829(3) ?
    P1 C35 . 1.833(3) ?
    N1 C11 . 1.357(4) ?
    N1 C7 . 1.358(4) ?
    N2 C24 . 1.344(4) ?
    N2 C28 . 1.354(4) ?
    N3 C47 . 1.129(5) ?
    C1 C2 . 1.385(5) ?
    C1 C6 . 1.423(5) ?
    C2 C3 . 1.389(5) ?
    C2 H2 . 0.9500 ?
    C3 C4 . 1.379(5) ?
    C3 H3 . 0.9500 ?
    C4 C5 . 1.379(5) ?
    C4 H4 . 0.9500 ?
    C5 C6 . 1.409(4) ?
    C5 H5 . 0.9500 ?
    C6 C7 . 1.457(5) ?
    C7 C8 . 1.386(5) ?
    C8 C9 . 1.374(5) ?
    C8 H8 . 0.9500 ?
    C9 C10 . 1.387(5) ?
    C9 H9 . 0.9500 ?
    C10 C11 . 1.384(5) ?
    C10 H10 . 0.9500 ?
    C11 C12 . 1.464(4) ?
    C12 C13 . 1.404(5) ?
    C12 C17 . 1.412(4) ?
    C13 C14 . 1.377(5) ?
    C13 H13 . 0.9500 ?
    C14 C15 . 1.384(5) ?
    C14 H14 . 0.9500 ?
    C15 C16 . 1.397(5) ?
    C15 H15 . 0.9500 ?
    C16 C17 . 1.392(4) ?
    C16 H16 . 0.9500 ?
    C18 C19 . 1.397(4) ?
    C18 C23 . 1.425(5) ?
    C19 C20 . 1.397(5) ?
    C19 H19 . 0.9500 ?
    C20 C21 . 1.380(5) ?
    C20 H20 . 0.9500 ?
    C21 C22 . 1.388(5) ?
    C21 H21 . 0.9500 ?
    C22 C23 . 1.395(5) ?
    C22 H22 . 0.9500 ?
    C23 C24 . 1.474(5) ?
    C24 C25 . 1.391(4) ?
    C25 C26 . 1.387(5) ?
    C25 H25 . 0.9500 ?
    C26 C27 . 1.378(5) ?
    C26 H26 . 0.9500 ?
    C27 C28 . 1.384(4) ?
    C27 H27 . 0.9500 ?
    C28 C29 . 1.458(5) ?
    C29 C30 . 1.413(4) ?
    C29 C34 . 1.421(4) ?
    C30 C31 . 1.386(5) ?
    C30 H30 . 0.9500 ?
    C31 C32 . 1.389(5) ?
    C31 H31 . 0.9500 ?
    C32 C33 . 1.396(5) ?
    C32 H32 . 0.9500 ?
    C33 C34 . 1.389(5) ?
    C33 H33 . 0.9500 ?
    C35 C36 . 1.386(5) ?
    C35 C40 . 1.402(4) ?
    C36 C37 . 1.397(5) ?
    C36 H36 . 0.9500 ?
    C37 C38 . 1.382(5) ?
    C37 H37 . 0.9500 ?
    C38 C39 . 1.385(5) ?
    C38 H38 . 0.9500 ?
    C39 C40 . 1.389(5) ?
    C39 H39 . 0.9500 ?
    C40 H40 . 0.9500 ?
    C41 C46 . 1.387(5) ?
    C41 C42 . 1.399(4) ?
    C42 C43 . 1.382(5) ?
    C42 H42 . 0.9500 ?
    C43 C44 . 1.387(6) ?
    C43 H43 . 0.9500 ?
    C44 C45 . 1.383(5) ?
    C44 H44 . 0.9500 ?
    C45 C46 . 1.405(5) ?
    C45 H45 . 0.9500 ?
    C46 H46 . 0.9500 ?
    C47 C48 . 1.473(6) ?
    C48 H48A . 0.9800 ?
    C48 H48B . 0.9800 ?
    C48 H48C . 0.9800 ?
loop_
    _geom_angle_atom_site_label_1
    _geom_angle_atom_site_label_2
    _geom_angle_atom_site_label_3
    _geom_angle_site_symmetry_1
    _geom_angle_site_symmetry_3
    _geom_angle
    _geom_angle_publ_flag
    N1 Au1 C17 . . 79.97(12) Yes
    N1 Au1 C1 . . 80.18(12) Yes
    C17 Au1 C1 . . 160.10(13) Yes
    N1 Au1 P1 . . 172.84(8) Yes
    C17 Au1 P1 . . 95.15(9) Yes
    C1 Au1 P1 . . 104.75(10) Yes
    N2 Au2 C18 . . 80.19(12) Yes
    N2 Au2 C34 . . 80.02(12) Yes
    C18 Au2 C34 . . 160.15(13) Yes
    N2 Au2 P1 . . 173.99(8) Yes
    C18 Au2 P1 . . 93.98(9) Yes
    C34 Au2 P1 . . 105.84(9) Yes
    O2 Cl1 O5 . . 110.88(18) ?
    O2 Cl1 O3 . . 110.39(17) ?
    O5 Cl1 O3 . . 109.96(18) ?
    O2 Cl1 O1 . . 108.4(2) ?
    O5 Cl1 O1 . . 109.28(19) ?
    O3 Cl1 O1 . . 107.8(2) ?
    C41 P1 C35 . . 98.71(15) ?
    C41 P1 Au1 . . 105.69(11) ?
    C35 P1 Au1 . . 119.48(10) ?
    C41 P1 Au2 . . 118.14(10) ?
    C35 P1 Au2 . . 105.32(11) ?
    Au1 P1 Au2 . . 109.78(3) ?
    C11 N1 C7 . . 123.8(3) ?
    C11 N1 Au1 . . 118.1(2) ?
    C7 N1 Au1 . . 117.8(2) ?
    C24 N2 C28 . . 124.4(3) ?
    C24 N2 Au2 . . 117.9(2) ?
    C28 N2 Au2 . . 117.7(2) ?
    C2 C1 C6 . . 117.3(3) ?
    C2 C1 Au1 . . 132.4(3) ?
    C6 C1 Au1 . . 110.3(2) ?
    C1 C2 C3 . . 121.4(3) ?
    C1 C2 H2 . . 119.3 ?
    C3 C2 H2 . . 119.3 ?
    C4 C3 C2 . . 121.1(4) ?
    C4 C3 H3 . . 119.5 ?
    C2 C3 H3 . . 119.5 ?
    C5 C4 C3 . . 119.6(3) ?
    C5 C4 H4 . . 120.2 ?
    C3 C4 H4 . . 120.2 ?
    C4 C5 C6 . . 120.0(3) ?
    C4 C5 H5 . . 120.0 ?
    C6 C5 H5 . . 120.0 ?
    C5 C6 C1 . . 120.6(3) ?
    C5 C6 C7 . . 121.5(3) ?
    C1 C6 C7 . . 117.8(3) ?
    N1 C7 C8 . . 118.0(3) ?
    N1 C7 C6 . . 113.6(3) ?
    C8 C7 C6 . . 128.4(3) ?
    C9 C8 C7 . . 119.5(3) ?
    C9 C8 H8 . . 120.2 ?
    C7 C8 H8 . . 120.2 ?
    C8 C9 C10 . . 121.3(3) ?
    C8 C9 H9 . . 119.3 ?
    C10 C9 H9 . . 119.3 ?
    C11 C10 C9 . . 118.7(3) ?
    C11 C10 H10 . . 120.7 ?
    C9 C10 H10 . . 120.7 ?
    N1 C11 C10 . . 118.6(3) ?
    N1 C11 C12 . . 113.2(3) ?
    C10 C11 C12 . . 128.1(3) ?
    C13 C12 C17 . . 121.2(3) ?
    C13 C12 C11 . . 121.2(3) ?
    C17 C12 C11 . . 117.6(3) ?
    C14 C13 C12 . . 120.2(3) ?
    C14 C13 H13 . . 119.9 ?
    C12 C13 H13 . . 119.9 ?
    C13 C14 C15 . . 119.2(3) ?
    C13 C14 H14 . . 120.4 ?
    C15 C14 H14 . . 120.4 ?
    C14 C15 C16 . . 121.1(3) ?
    C14 C15 H15 . . 119.5 ?
    C16 C15 H15 . . 119.5 ?
    C17 C16 C15 . . 120.9(3) ?
    C17 C16 H16 . . 119.5 ?
    C15 C16 H16 . . 119.5 ?
    C16 C17 C12 . . 117.4(3) ?
    C16 C17 Au1 . . 131.6(3) ?
    C12 C17 Au1 . . 111.0(2) ?
    C19 C18 C23 . . 117.1(3) ?
    C19 C18 Au2 . . 131.7(3) ?
    C23 C18 Au2 . . 111.2(2) ?
    C18 C19 C20 . . 120.9(3) ?
    C18 C19 H19 . . 119.5 ?
    C20 C19 H19 . . 119.5 ?
    C21 C20 C19 . . 121.4(3) ?
    C21 C20 H20 . . 119.3 ?
    C19 C20 H20 . . 119.3 ?
    C20 C21 C22 . . 119.1(3) ?
    C20 C21 H21 . . 120.5 ?
    C22 C21 H21 . . 120.5 ?
    C21 C22 C23 . . 120.4(3) ?
    C21 C22 H22 . . 119.8 ?
    C23 C22 H22 . . 119.8 ?
    C22 C23 C18 . . 121.1(3) ?
    C22 C23 C24 . . 121.9(3) ?
    C18 C23 C24 . . 117.1(3) ?
    N2 C24 C25 . . 118.6(3) ?
    N2 C24 C23 . . 113.6(3) ?
    C25 C24 C23 . . 127.8(3) ?
    C26 C25 C24 . . 118.6(3) ?
    C26 C25 H25 . . 120.7 ?
    C24 C25 H25 . . 120.7 ?
    C27 C26 C25 . . 120.9(3) ?
    C27 C26 H26 . . 119.6 ?
    C25 C26 H26 . . 119.6 ?
    C26 C27 C28 . . 119.7(3) ?
    C26 C27 H27 . . 120.2 ?
    C28 C27 H27 . . 120.2 ?
    N2 C28 C27 . . 117.8(3) ?
    N2 C28 C29 . . 113.7(3) ?
    C27 C28 C29 . . 128.4(3) ?
    C30 C29 C34 . . 120.7(3) ?
    C30 C29 C28 . . 121.2(3) ?
    C34 C29 C28 . . 118.1(3) ?
    C31 C30 C29 . . 119.9(3) ?
    C31 C30 H30 . . 120.0 ?
    C29 C30 H30 . . 120.0 ?
    C30 C31 C32 . . 119.6(3) ?
    C30 C31 H31 . . 120.2 ?
    C32 C31 H31 . . 120.2 ?
    C31 C32 C33 . . 120.7(3) ?
    C31 C32 H32 . . 119.7 ?
    C33 C32 H32 . . 119.7 ?
    C34 C33 C32 . . 121.5(3) ?
    C34 C33 H33 . . 119.3 ?
    C32 C33 H33 . . 119.3 ?
    C33 C34 C29 . . 117.6(3) ?
    C33 C34 Au2 . . 132.0(2) ?
    C29 C34 Au2 . . 110.3(2) ?
    C36 C35 C40 . . 118.9(3) ?
    C36 C35 P1 . . 121.9(2) ?
    C40 C35 P1 . . 118.8(3) ?
    C35 C36 C37 . . 120.5(3) ?
    C35 C36 H36 . . 119.8 ?
    C37 C36 H36 . . 119.8 ?
    C38 C37 C36 . . 120.2(3) ?
    C38 C37 H37 . . 119.9 ?
    C36 C37 H37 . . 119.9 ?
    C37 C38 C39 . . 119.9(3) ?
    C37 C38 H38 . . 120.1 ?
    C39 C38 H38 . . 120.1 ?
    C38 C39 C40 . . 120.2(3) ?
    C38 C39 H39 . . 119.9 ?
    C40 C39 H39 . . 119.9 ?
    C39 C40 C35 . . 120.4(3) ?
    C39 C40 H40 . . 119.8 ?
    C35 C40 H40 . . 119.8 ?
    C46 C41 C42 . . 119.8(3) ?
    C46 C41 P1 . . 122.3(3) ?
    C42 C41 P1 . . 117.8(3) ?
    C43 C42 C41 . . 120.6(4) ?
    C43 C42 H42 . . 119.7 ?
    C41 C42 H42 . . 119.7 ?
    C42 C43 C44 . . 119.8(4) ?
    C42 C43 H43 . . 120.1 ?
    C44 C43 H43 . . 120.1 ?
    C45 C44 C43 . . 120.2(3) ?
    C45 C44 H44 . . 119.9 ?
    C43 C44 H44 . . 119.9 ?
    C44 C45 C46 . . 120.3(4) ?
    C44 C45 H45 . . 119.8 ?
    C46 C45 H45 . . 119.8 ?
    C41 C46 C45 . . 119.3(3) ?
    C41 C46 H46 . . 120.3 ?
    C45 C46 H46 . . 120.3 ?
    N3 C47 C48 . . 179.2(5) ?
    C47 C48 H48A . . 109.5 ?
    C47 C48 H48B . . 109.5 ?
    H48A C48 H48B . . 109.5 ?
    C47 C48 H48C . . 109.5 ?
    H48A C48 H48C . . 109.5 ?
    H48B C48 H48C . . 109.5 ?
loop_
    _geom_torsion_atom_site_label_1
    _geom_torsion_atom_site_label_2
    _geom_torsion_atom_site_label_3
    _geom_torsion_atom_site_label_4
    _geom_torsion_site_symmetry_1
    _geom_torsion_site_symmetry_2
    _geom_torsion_site_symmetry_3
    _geom_torsion_site_symmetry_4
    _geom_torsion
    _geom_torsion_publ_flag
    C17 Au1 P1 C41 . . . . 69.65(14) ?
    C1 Au1 P1 C41 . . . . -109.99(14) ?
    C17 Au1 P1 C35 . . . . 179.50(16) ?
    C1 Au1 P1 C35 . . . . -0.14(16) ?
    C17 Au1 P1 Au2 . . . . -58.78(10) ?
    C1 Au1 P1 Au2 . . . . 121.58(10) ?
    C18 Au2 P1 C41 . . . . 179.02(15) ?
    C34 Au2 P1 C41 . . . . -2.15(16) ?
    C18 Au2 P1 C35 . . . . 70.08(14) ?
    C34 Au2 P1 C35 . . . . -111.09(14) ?
    C18 Au2 P1 Au1 . . . . -59.77(9) ?
    C34 Au2 P1 Au1 . . . . 119.07(10) ?
    C17 Au1 N1 C11 . . . . -2.2(2) ?
    C1 Au1 N1 C11 . . . . 179.3(3) ?
    C17 Au1 N1 C7 . . . . -176.2(3) ?
    C1 Au1 N1 C7 . . . . 5.3(2) ?
    C18 Au2 N2 C24 . . . . 1.2(2) ?
    C34 Au2 N2 C24 . . . . -177.2(3) ?
    C18 Au2 N2 C28 . . . . -179.5(3) ?
    C34 Au2 N2 C28 . . . . 2.1(2) ?
    N1 Au1 C1 C2 . . . . 175.4(4) ?
    C17 Au1 C1 C2 . . . . 171.1(3) ?
    P1 Au1 C1 C2 . . . . -9.9(4) ?
    N1 Au1 C1 C6 . . . . -3.4(2) ?
    C17 Au1 C1 C6 . . . . -7.7(5) ?
    P1 Au1 C1 C6 . . . . 171.3(2) ?
    C6 C1 C2 C3 . . . . -2.3(5) ?
    Au1 C1 C2 C3 . . . . 179.0(3) ?
    C1 C2 C3 C4 . . . . 0.5(6) ?
    C2 C3 C4 C5 . . . . 1.3(6) ?
    C3 C4 C5 C6 . . . . -1.3(6) ?
    C4 C5 C6 C1 . . . . -0.6(5) ?
    C4 C5 C6 C7 . . . . 179.2(3) ?
    C2 C1 C6 C5 . . . . 2.3(5) ?
    Au1 C1 C6 C5 . . . . -178.7(3) ?
    C2 C1 C6 C7 . . . . -177.5(3) ?
    Au1 C1 C6 C7 . . . . 1.5(4) ?
    C11 N1 C7 C8 . . . . -0.3(5) ?
    Au1 N1 C7 C8 . . . . 173.4(2) ?
    C11 N1 C7 C6 . . . . -179.5(3) ?
    Au1 N1 C7 C6 . . . . -5.8(4) ?
    C5 C6 C7 N1 . . . . -177.2(3) ?
    C1 C6 C7 N1 . . . . 2.6(4) ?
    C5 C6 C7 C8 . . . . 3.8(5) ?
    C1 C6 C7 C8 . . . . -176.5(3) ?
    N1 C7 C8 C9 . . . . 0.3(5) ?
    C6 C7 C8 C9 . . . . 179.4(3) ?
    C7 C8 C9 C10 . . . . 0.9(6) ?
    C8 C9 C10 C11 . . . . -2.2(6) ?
    C7 N1 C11 C10 . . . . -1.0(5) ?
    Au1 N1 C11 C10 . . . . -174.6(2) ?
    C7 N1 C11 C12 . . . . 177.3(3) ?
    Au1 N1 C11 C12 . . . . 3.7(4) ?
    C9 C10 C11 N1 . . . . 2.2(5) ?
    C9 C10 C11 C12 . . . . -175.8(3) ?
    N1 C11 C12 C13 . . . . 177.0(3) ?
    C10 C11 C12 C13 . . . . -4.9(6) ?
    N1 C11 C12 C17 . . . . -3.5(4) ?
    C10 C11 C12 C17 . . . . 174.6(3) ?
    C17 C12 C13 C14 . . . . 0.1(5) ?
    C11 C12 C13 C14 . . . . 179.6(3) ?
    C12 C13 C14 C15 . . . . -0.7(5) ?
    C13 C14 C15 C16 . . . . 0.4(6) ?
    C14 C15 C16 C17 . . . . 0.6(6) ?
    C15 C16 C17 C12 . . . . -1.2(5) ?
    C15 C16 C17 Au1 . . . . 178.4(3) ?
    C13 C12 C17 C16 . . . . 0.9(5) ?
    C11 C12 C17 C16 . . . . -178.6(3) ?
    C13 C12 C17 Au1 . . . . -178.8(3) ?
    C11 C12 C17 Au1 . . . . 1.7(4) ?
    N1 Au1 C17 C16 . . . . -179.4(3) ?
    C1 Au1 C17 C16 . . . . -175.2(3) ?
    P1 Au1 C17 C16 . . . . 5.8(3) ?
    N1 Au1 C17 C12 . . . . 0.2(2) ?
    C1 Au1 C17 C12 . . . . 4.4(5) ?
    P1 Au1 C17 C12 . . . . -174.6(2) ?
    N2 Au2 C18 C19 . . . . 178.4(3) ?
    C34 Au2 C18 C19 . . . . -176.8(3) ?
    P1 Au2 C18 C19 . . . . -0.1(3) ?
    N2 Au2 C18 C23 . . . . -1.5(2) ?
    C34 Au2 C18 C23 . . . . 3.3(5) ?
    P1 Au2 C18 C23 . . . . 179.9(2) ?
    C23 C18 C19 C20 . . . . -1.3(5) ?
    Au2 C18 C19 C20 . . . . 178.8(3) ?
    C18 C19 C20 C21 . . . . -0.2(6) ?
    C19 C20 C21 C22 . . . . 1.4(6) ?
    C20 C21 C22 C23 . . . . -0.9(6) ?
    C21 C22 C23 C18 . . . . -0.7(5) ?
    C21 C22 C23 C24 . . . . 179.3(3) ?
    C19 C18 C23 C22 . . . . 1.8(5) ?
    Au2 C18 C23 C22 . . . . -178.3(3) ?
    C19 C18 C23 C24 . . . . -178.2(3) ?
    Au2 C18 C23 C24 . . . . 1.7(4) ?
    C28 N2 C24 C25 . . . . -1.7(5) ?
    Au2 N2 C24 C25 . . . . 177.5(2) ?
    C28 N2 C24 C23 . . . . -179.8(3) ?
    Au2 N2 C24 C23 . . . . -0.6(4) ?
    C22 C23 C24 N2 . . . . 179.2(3) ?
    C18 C23 C24 N2 . . . . -0.8(4) ?
    C22 C23 C24 C25 . . . . 1.3(6) ?
    C18 C23 C24 C25 . . . . -178.7(3) ?
    N2 C24 C25 C26 . . . . -0.7(5) ?
    C23 C24 C25 C26 . . . . 177.0(3) ?
    C24 C25 C26 C27 . . . . 2.6(5) ?
    C25 C26 C27 C28 . . . . -2.1(5) ?
    C24 N2 C28 C27 . . . . 2.2(5) ?
    Au2 N2 C28 C27 . . . . -177.0(2) ?
    C24 N2 C28 C29 . . . . 178.8(3) ?
    Au2 N2 C28 C29 . . . . -0.4(4) ?
    C26 C27 C28 N2 . . . . -0.2(5) ?
    C26 C27 C28 C29 . . . . -176.3(3) ?
    N2 C28 C29 C30 . . . . -179.8(3) ?
    C27 C28 C29 C30 . . . . -3.6(6) ?
    N2 C28 C29 C34 . . . . -2.7(4) ?
    C27 C28 C29 C34 . . . . 173.5(3) ?
    C34 C29 C30 C31 . . . . -0.5(5) ?
    C28 C29 C30 C31 . . . . 176.6(3) ?
    C29 C30 C31 C32 . . . . -2.1(6) ?
    C30 C31 C32 C33 . . . . 2.2(6) ?
    C31 C32 C33 C34 . . . . 0.4(6) ?
    C32 C33 C34 C29 . . . . -2.9(5) ?
    C32 C33 C34 Au2 . . . . 179.1(3) ?
    C30 C29 C34 C33 . . . . 2.9(5) ?
    C28 C29 C34 C33 . . . . -174.2(3) ?
    C30 C29 C34 Au2 . . . . -178.7(3) ?
    C28 C29 C34 Au2 . . . . 4.2(4) ?
    N2 Au2 C34 C33 . . . . 174.9(3) ?
    C18 Au2 C34 C33 . . . . 170.1(3) ?
    P1 Au2 C34 C33 . . . . -6.5(3) ?
    N2 Au2 C34 C29 . . . . -3.3(2) ?
    C18 Au2 C34 C29 . . . . -8.1(5) ?
    P1 Au2 C34 C29 . . . . 175.4(2) ?
    C41 P1 C35 C36 . . . . -120.8(3) ?
    Au1 P1 C35 C36 . . . . 125.5(2) ?
    Au2 P1 C35 C36 . . . . 1.6(3) ?
    C41 P1 C35 C40 . . . . 51.5(3) ?
    Au1 P1 C35 C40 . . . . -62.2(3) ?
    Au2 P1 C35 C40 . . . . 173.9(2) ?
    C40 C35 C36 C37 . . . . 0.1(5) ?
    P1 C35 C36 C37 . . . . 172.4(2) ?
    C35 C36 C37 C38 . . . . 1.5(5) ?
    C36 C37 C38 C39 . . . . -1.1(5) ?
    C37 C38 C39 C40 . . . . -1.0(5) ?
    C38 C39 C40 C35 . . . . 2.7(5) ?
    C36 C35 C40 C39 . . . . -2.2(5) ?
    P1 C35 C40 C39 . . . . -174.7(3) ?
    C35 P1 C41 C46 . . . . -125.9(3) ?
    Au1 P1 C41 C46 . . . . -1.8(3) ?
    Au2 P1 C41 C46 . . . . 121.4(3) ?
    C35 P1 C41 C42 . . . . 50.2(3) ?
    Au1 P1 C41 C42 . . . . 174.3(2) ?
    Au2 P1 C41 C42 . . . . -62.4(3) ?
    C46 C41 C42 C43 . . . . -2.8(5) ?
    P1 C41 C42 C43 . . . . -179.0(3) ?
    C41 C42 C43 C44 . . . . 2.8(5) ?
    C42 C43 C44 C45 . . . . -0.3(6) ?
    C43 C44 C45 C46 . . . . -2.2(6) ?
    C42 C41 C46 C45 . . . . 0.4(5) ?
    P1 C41 C46 C45 . . . . 176.4(2) ?
    C44 C45 C46 C41 . . . . 2.1(5) ?
loop_
    _geom_hbond_atom_site_label_D
    _geom_hbond_atom_site_label_H
    _geom_hbond_atom_site_label_A
    _geom_hbond_site_symmetry_A
    _geom_hbond_distance_DH
    _geom_hbond_distance_HA
    _geom_hbond_distance_DA
    _geom_hbond_angle_DHA
    C21 H21 O3 2_755 0.95 2.46 3.311(7) 149
    C36 H36 O2 . 0.95 2.57 3.372(8) 143
    C38 H38 O2 2_745 0.95 2.59 3.540(5) 175
    C43 H43 O1 2_645 0.95 2.59 3.517(3) 165
    C46 H46 N3 3_665 0.95 2.62 3.417(4) 142
    C48 H48C O1 2_655 0.98 2.54 3.423(8) 150
