# Supplementary material for: (μ-Diphenyl­phosphanido-κ2 P:P′)bis­[2,2′-(pyridine-2,6-diyl)diphenyl-κ3 C 1,N,C 1′)gold(III)] perchlorate acetonitrile solvate
Source: Acta Crystallogr Sect E Struct Rep Online. 2008 Aug 6;64(Pt 9):m1126–7. doi: 10.1107/S1600536808024537 (PMC2960555; doi:10.1107/S1600536808024537)
Supplement: Supplementary file 2 [file e-64-m1126-Isup2.hkl]

#
# h,k,l, Fc-squared, Fo-squared, sigma(Fo-squared) and status flag
#
data_I
_shelx_title '  _R60707e'
_shelx_refln_list_code          4
_shelx_F_calc_maximum      686.79
_exptl_crystal_F_000      2264.00
_reflns_d_resolution_high  0.7396
 
loop_
 _symmetry_equiv_pos_as_xyz
 'x, y, z'
 '-x, y+1/2, -z+1/2'
 '-x, -y, -z'
 'x, -y-1/2, z-1/2'
 
_cell_length_a    10.0612
_cell_length_b    13.5264
_cell_length_c    29.6398
_cell_angle_alpha  90.000
_cell_angle_beta   98.828
_cell_angle_gamma  90.000
 
_shelx_F_squared_multiplier     1.000
 
loop_
 _refln_index_h
 _refln_index_k
 _refln_index_l
 _refln_F_squared_calc
 _refln_F_squared_meas
 _refln_F_squared_sigma
 _refln_observed_status
   2   0   0     1035.13     1109.81     64.17 o
   3   0   0    13817.32    13703.65    196.58 o
   4   0   0   121977.41   116760.71   1042.90 o
   5   0   0    81522.90    76631.12   1167.50 o
   6   0   0     4146.81     4302.99    182.50 o
   7   0   0     5255.80     5407.17    575.28 o
   8   0   0      334.42      287.86    264.78 o
   9   0   0    22293.32    23869.35   1102.41 o
  10   0   0    52958.19    53892.72   2268.43 o
  11   0   0    18535.46    17622.89   1365.86 o
   1   1   0   214686.00   202816.19   9295.86 o
   2   1   0   111972.40   103489.30    844.06 o
   3   1   0    69763.52    66917.63    803.35 o
   4   1   0    47375.50    45575.78    637.13 o
   5   1   0      988.82     1028.81     84.97 o
   6   1   0    17070.25    17555.24    323.53 o
   7   1   0      419.76      395.77    127.77 o
   8   1   0     4503.50     4971.34    324.15 o
   9   1   0     9120.26     8976.67    372.53 o
  10   1   0      197.66      209.60    101.37 o
  11   1   0    12199.38    12341.25    582.02 o
  12   1   0    31030.98    33339.54   1832.58 o
   0   2   0   236718.22   226739.25   3465.04 o
   1   2   0    48947.61    45395.02    634.18 o
   2   2   0     2737.08     2693.98     46.88 o
   3   2   0    18973.72    18522.02    203.56 o
   4   2   0    90303.00    87732.22    587.28 o
   5   2   0    45278.73    45926.23    959.47 o
   6   2   0      200.24      238.40     59.69 o
   7   2   0    10267.89    10242.79    174.44 o
   8   2   0     5437.54     5531.01    170.90 o
   9   2   0      196.00       81.65     90.42 o
  10   2   0    17116.53    18827.55    705.81 o
  11   2   0    16818.90    17032.98    914.38 o
  12   2   0     2185.48     2303.38    778.60 o
   1   3   0    62977.16    60898.71    457.73 o
   2   3   0    61108.22    58000.45   1075.25 o
   3   3   0    20032.08    21500.24    215.72 o
   4   3   0      456.01      636.39     49.94 o
   5   3   0    28052.02    28028.79    519.09 o
   6   3   0    38633.57    39867.86    565.59 o
   7   3   0      282.22      307.44     64.04 o
   8   3   0     8405.07     9195.37    330.00 o
   9   3   0    10915.44    11393.90   1175.46 o
  10   3   0     1767.05     1751.54    240.51 o
  11   3   0       73.56       13.19    176.23 o
  12   3   0     5198.26     5376.97    990.48 o
  13   3   0     7400.97     8906.67    579.70 o
   0   4   0     2982.76     2878.15     95.65 o
   1   4   0    13216.25    14165.26    139.99 o
   2   4   0    15527.69    15281.76    165.71 o
   3   4   0    56971.46    56744.91    530.59 o
   4   4   0    29961.75    30777.63    501.83 o
   5   4   0     1044.14     1031.07     73.10 o
   6   4   0    19866.54    20697.95    524.40 o
   7   4   0    33841.06    35071.81    656.67 o
   8   4   0    26510.71    27776.01   1008.09 o
   9   4   0     5473.72     5293.97    368.67 o
  10   4   0      307.89      236.09    117.13 o
  11   4   0     4707.45     4664.23    525.67 o
  12   4   0     4918.69     4358.56    860.41 o
  13   4   0      622.70      613.14    320.78 o
   1   5   0      150.53      204.96     32.90 o
   2   5   0     1940.30     2051.40     36.85 o
   3   5   0     5309.24     4712.55     77.35 o
   4   5   0    55802.80    55639.45    876.88 o
   5   5   0    58567.24    58376.29    698.14 o
   6   5   0    55153.23    53055.28   1819.21 o
   7   5   0     1755.29     1735.77     94.27 o
   8   5   0     8669.83     8052.95    225.17 o
   9   5   0    20675.22    20754.68    710.19 o
  10   5   0    20385.14    20047.68    657.10 o
  11   5   0     9814.94     9995.76    506.67 o
  12   5   0     2428.60     1745.47    487.64 o
   0   6   0    52781.98    49793.66    934.95 o
   1   6   0    20019.57    20243.28    245.99 o
   2   6   0     9757.86     8888.92    146.41 o
   3   6   0     5463.52     4841.24    138.73 o
   4   6   0       76.62      138.36     41.25 o
   5   6   0     7632.07     6909.50    402.79 o
   6   6   0    35553.04    36550.13    916.60 o
   7   6   0    28956.75    30141.29    867.74 o
   8   6   0    41237.48    43955.20    718.79 o
   9   6   0    16100.99    15121.30    588.03 o
  10   6   0     3438.62     3479.71    732.42 o
  11   6   0      302.21      188.76    137.75 o
  12   6   0     3236.97     1845.85    500.47 o
   1   7   0     9370.81     9210.87    153.15 o
   2   7   0    15722.76    15610.17    243.83 o
   3   7   0    14027.69    12921.87    291.78 o
   4   7   0    55093.75    55935.36    824.92 o
   5   7   0    43827.39    45133.68   1076.00 o
   6   7   0    11367.67    11199.92    438.08 o
   7   7   0      859.50      830.96    334.39 o
   8   7   0     1496.36     1090.01    351.44 o
   9   7   0    13962.53    13477.79    436.64 o
  10   7   0    15196.02    14543.15    647.95 o
  11   7   0    11937.18    10980.37    497.82 o
  12   7   0     4522.09     3792.50    887.28 o
   0   8   0    41973.77    43330.25    817.30 o
   1   8   0    14284.54    14523.44    242.00 o
   2   8   0     5710.64     5674.61    142.37 o
   3   8   0     1554.15     1614.45     76.46 o
   4   8   0      813.20      701.80    110.91 o
   5   8   0     7285.74     6763.48    372.56 o
   6   8   0    10836.45    10770.37    334.28 o
   7   8   0     4174.87     3888.63    495.65 o
   8   8   0     9054.15     8652.02    390.78 o
   9   8   0     3806.32     3652.52    840.19 o
  10   8   0      512.14      272.61    305.21 o
  11   8   0      115.16      195.19    162.10 o
  12   8   0      424.63      657.91    235.24 o
   1   9   0     4279.52     4289.24    122.08 o
   2   9   0     1769.78     1678.16     84.09 o
   3   9   0      624.17      683.19    100.21 o
   4   9   0       75.23      138.76     82.10 o
   5   9   0      164.51      105.92    126.98 o
   6   9   0      604.17      702.71    222.68 o
   7   9   0       18.00      116.58    191.84 o
   8   9   0     1924.26     1944.49    484.92 o
   9   9   0      503.74      497.09    172.75 o
  10   9   0      139.70      -75.78    214.37 o
  11   9   0       29.77       73.37    180.80 o
   0  10   0     1360.93     1829.21    301.55 o
   1  10   0       17.37      109.19     47.43 o
   2  10   0     3619.75     3596.88    131.51 o
   3  10   0     6400.95     6237.48    188.80 o
   4  10   0     8405.70     8510.81    310.87 o
   5  10   0       37.46      357.19    155.16 o
   6  10   0     1412.23     1138.43    436.03 o
   7  10   0    25387.34    26219.97    823.34 o
   8  10   0    19867.24    20102.60    570.16 o
   9  10   0     4302.37     4172.78    766.07 o
  10  10   0      117.85       13.81    199.71 o
  11  10   0      290.15      133.99    187.12 o
   1  11   0     1570.35     1811.16    244.62 o
   2  11   0      407.65      395.82     66.86 o
   3  11   0     7262.95     7133.87    157.26 o
   4  11   0    20040.88    21284.43    521.74 o
   5  11   0    26911.00    27155.22    813.34 o
   6  11   0    29330.96    32845.61    855.75 o
   7  11   0     4563.14     4893.00    975.95 o
   8  11   0     4459.29     3970.14    812.92 o
   9  11   0     9891.92    10092.71    398.44 o
  10  11   0    13576.19    13749.38    502.13 o
   0  12   0      856.39      940.25    174.13 o
   1  12   0     3128.73     3273.80    201.43 o
   2  12   0    17979.41    18876.30    346.35 o
   3  12   0    18651.93    19487.69    636.33 o
   4  12   0     5807.13     5371.96    320.01 o
   5  12   0       51.04       53.04    225.18 o
   6  12   0    19999.45    20583.76    823.63 o
   7  12   0    45443.52    50087.99   1446.14 o
   8  12   0    32877.47    32560.46   1119.21 o
   9  12   0     8873.90     9579.55    395.66 o
  10  12   0      869.33      447.05    280.16 o
   1  13   0     1177.04     1091.26    155.58 o
   2  13   0     2147.00     2090.68    216.02 o
   3  13   0     4280.31     4428.65    311.52 o
   4  13   0    24391.66    26794.39    832.32 o
   5  13   0    36560.62    40688.18   1184.83 o
   6  13   0    41005.68    41286.72   2270.57 o
   7  13   0     3317.01     3427.84    727.82 o
   8  13   0     6406.03     6257.79    730.00 o
   9  13   0    15360.10    15645.72    654.57 o
   0  14   0     1832.57     1760.38    339.91 o
   1  14   0       69.88      160.83     72.11 o
   2  14   0    11747.38    11961.98    526.79 o
   3  14   0    19130.97    19447.06    752.69 o
   4  14   0    12569.53    12863.47    428.13 o
   5  14   0      401.31      309.53    122.55 o
   6  14   0     9610.06     9688.96    399.36 o
   7  14   0    36103.59    37992.21   1570.03 o
   8  14   0    20088.35    20143.80    855.72 o
   1  15   0     8690.72     8802.74    453.94 o
   2  15   0    15587.89    14957.24    576.65 o
   3  15   0     1949.78     2081.12    401.30 o
   4  15   0     1687.98     1467.71    395.04 o
   5  15   0    10718.11     9856.62    418.47 o
   6  15   0    15974.20    15965.35    874.58 o
   7  15   0     2268.15     2160.78    643.17 o
   0  16   0    35041.41    38721.97   1978.69 o
   1  16   0    17995.92    17770.56    806.71 o
   2  16   0        6.01      143.11    146.66 o
   3  16   0     6657.20     6855.70    401.48 o
   4  16   0    13147.82    13451.98    958.70 o
   5  16   0     6905.57     6351.29    607.69 o
   6  16   0      226.38      254.77    223.88 o
   1  17   0    16452.70    16918.29    998.24 o
   2  17   0    34014.41    34341.27   1408.67 o
   3  17   0    16779.08    17705.81    894.26 o
   4  17   0     1285.89     1289.72    435.25 o
   1  18   0    27259.68    28890.65   1791.55 o
   2  18   0     3894.01     4003.05    507.86 o
 -11   1   1     7391.55     6808.26    584.47 o
 -10   1   1    11743.90    11943.03    943.82 o
  -9   1   1     2224.40     2320.81    329.23 o
  -8   1   1     1154.36     1066.63    247.17 o
  -7   1   1      517.15      801.85    156.72 o
  -6   1   1     2308.15     2253.94    100.90 o
  -5   1   1      227.41      328.81     46.67 o
  -4   1   1     8009.60     7810.22    112.76 o
  -3   1   1     9178.13     9275.60     99.50 o
  -2   1   1    18260.09    17658.27    180.52 o
  -1   1   1    39620.74    37461.36    366.53 o
   0   1   1    30796.12    28946.34    460.97 o
   1   1   1     3922.26     4021.74     53.29 o
   2   1   1     6429.00     6662.95     82.93 o
   3   1   1     8958.33     9041.10    129.91 o
   4   1   1     8708.16     8215.31    150.81 o
   5   1   1    16121.99    16087.41    229.52 o
   6   1   1     7804.01     8134.23    244.47 o
   7   1   1     6412.57     6129.56    230.77 o
   8   1   1       83.25      170.17     90.21 o
   9   1   1     3546.88     3628.67    264.54 o
  10   1   1      198.68      280.20    106.51 o
  11   1   1      483.99      519.53    189.58 o
  12   1   1     1618.90     1483.31    555.90 o
 -13   2   1    12087.40    10832.46    820.62 o
 -12   2   1    11467.02    11491.90    609.52 o
 -11   2   1     4341.26     3913.20    337.28 o
 -10   2   1     8721.67     8049.12    356.35 o
  -9   2   1    28071.26    29705.99    863.64 o
  -8   2   1    21407.78    22314.55    638.57 o
  -7   2   1    17840.80    18124.55    405.71 o
  -6   2   1     9080.88     9114.21    151.05 o
  -5   2   1    21635.95    22286.50    302.14 o
  -4   2   1    27178.74    26965.46    314.79 o
  -3   2   1    43038.19    41737.52    519.00 o
  -2   2   1    25812.42    25555.83    375.10 o
  -1   2   1     2788.81     2823.78     33.87 o
   0   2   1    55442.52    52282.84    432.88 o
   1   2   1    87145.20    80034.36    584.16 o
   2   2   1    85067.75    81002.91    687.35 o
   3   2   1    56689.45    53248.15    556.01 o
   4   2   1      138.21      165.77     37.24 o
   5   2   1     6730.69     7045.74    155.55 o
   6   2   1     4846.16     4602.96    210.90 o
   7   2   1    11872.47    11784.90    275.06 o
   8   2   1     7846.87     7769.08    314.01 o
   9   2   1     4040.48     3868.39    228.01 o
  10   2   1     6503.41     6703.44    300.08 o
  11   2   1     9387.70    10487.45    717.14 o
  12   2   1     5381.24     4928.81    418.62 o
  13   2   1      528.76      511.94    210.22 o
 -13   3   1      306.45      -47.21    250.15 o
 -12   3   1    10170.29    10844.44   1367.41 o
 -11   3   1    44429.99    46446.77   1758.22 o
 -10   3   1    49256.36    49876.18   1574.08 o
  -9   3   1    37658.89    35827.95   1207.84 o
  -8   3   1     2354.30     2369.28    231.71 o
  -7   3   1     1070.24     1214.32     98.37 o
  -6   3   1    12760.03    13388.83    286.51 o
  -5   3   1     2845.52     2923.27     99.76 o
  -4   3   1     8049.33     7783.23    122.06 o
  -3   3   1    24162.97    24533.74    270.69 o
  -2   3   1    11014.62    10169.31    146.33 o
  -1   3   1   140698.23   127439.67   1635.49 o
   0   3   1    82624.83    79579.72    495.08 o
   1   3   1    80964.26    79555.04    659.27 o
   2   3   1     1873.40     1778.09     43.16 o
   3   3   1    92022.95    88633.94    689.98 o
   4   3   1   115706.88   109954.79   1596.84 o
   5   3   1    41646.23    41612.95    654.52 o
   6   3   1    22358.95    22889.08    469.99 o
   7   3   1     4182.87     4138.73    151.28 o
   8   3   1      164.35      112.58     62.34 o
   9   3   1      847.34      917.71    258.97 o
  10   3   1     1006.49     1205.39    300.02 o
  11   3   1      913.85      572.54    308.53 o
  12   3   1     6702.31     6392.24    442.53 o
  13   3   1    21854.92    25350.56   1509.71 o
 -13   4   1    31256.46    27466.58   2016.13 o
 -12   4   1    16065.04    16058.69   1160.83 o
 -11   4   1     3622.25     3695.29    951.79 o
 -10   4   1     4294.75     4325.16    281.33 o
  -9   4   1    28646.50    28672.36    855.64 o
  -8   4   1    20313.80    21352.28    537.72 o
  -7   4   1     3509.43     3445.12    120.68 o
  -6   4   1      196.61      288.68     59.48 o
  -5   4   1     1089.98      964.51     71.69 o
  -4   4   1    18606.89    19673.97    265.50 o
  -3   4   1     9515.69     9168.07    151.65 o
  -2   4   1    18337.23    17414.10    246.67 o
  -1   4   1     2292.23     2452.98     42.69 o
   0   4   1   128145.16   125722.19   1143.49 o
   1   4   1   242811.45   228113.25   1473.85 o
   2   4   1   145583.95   133672.84   1392.93 o
   3   4   1    35470.49    32909.95    412.82 o
   4   4   1     9892.62    10896.42    167.05 o
   5   4   1    18461.35    18450.10    343.41 o
   6   4   1    14732.06    15114.29    325.46 o
   7   4   1     6273.98     6411.03    205.70 o
   8   4   1      206.38      230.17     81.31 o
   9   4   1     4596.82     4338.53    378.33 o
  10   4   1     4243.84     4051.36    342.25 o
  11   4   1    11983.58    12007.45   1357.47 o
  12   4   1    16935.63    17864.83   1078.29 o
  13   4   1     3374.16     2908.92   1085.07 o
 -12   5   1    11563.04    11265.00    901.92 o
 -11   5   1    28960.00    29612.22    830.69 o
 -10   5   1    28047.15    28651.38    819.54 o
  -9   5   1     4427.05     4693.90    633.95 o
  -8   5   1     7871.12     7682.45    270.06 o
  -7   5   1     9661.90     9611.61    201.52 o
  -6   5   1     3084.44     2874.11    118.35 o
  -5   5   1     1162.72     1429.06    273.86 o
  -4   5   1     1969.77     2269.82    154.68 o
  -3   5   1     4713.66     4797.03    164.56 o
  -2   5   1     7592.79     7390.54    102.87 o
  -1   5   1    90516.41    85228.11    861.62 o
   0   5   1    15261.94    13872.59    157.95 o
   1   5   1     8932.58     9464.89    102.48 o
   2   5   1     4598.32     4332.46     47.91 o
   3   5   1    28538.50    28323.87    488.03 o
   4   5   1    43055.89    41683.12    673.29 o
   5   5   1    13081.75    13008.65    260.18 o
   6   5   1      224.46      247.33     86.08 o
   7   5   1      563.86      582.39     87.14 o
   8   5   1      535.61      514.29    170.89 o
   9   5   1     2184.93     1578.63    790.77 o
  10   5   1     2354.65     1879.30    544.70 o
  11   5   1     2076.44     1430.90    473.72 o
  12   5   1     2361.20     2066.35    443.97 o
 -12   6   1     6941.27     6097.06    486.50 o
 -11   6   1      972.70      627.03    161.60 o
 -10   6   1     7135.72     7662.12    341.24 o
  -9   6   1    25199.56    25490.17    859.66 o
  -8   6   1     6125.13     5659.08    279.66 o
  -7   6   1     4228.83     4319.09    466.75 o
  -6   6   1    14720.46    15251.66    408.12 o
  -5   6   1    17044.71    17348.21    708.52 o
  -4   6   1     2196.92     2268.37    137.07 o
  -3   6   1    12666.11    12322.00    262.36 o
  -2   6   1    35151.02    33526.33    406.48 o
  -1   6   1     4306.36     4453.76     58.81 o
   0   6   1     9169.91     9340.23    125.20 o
   1   6   1    34253.17    34651.23    381.36 o
   2   6   1    43367.70    43293.64    564.00 o
   3   6   1     6926.19     6805.19    137.24 o
   4   6   1     8790.26     8503.65    310.19 o
   5   6   1    27298.13    27786.93    624.54 o
   6   6   1    11615.44    11548.06    236.08 o
   7   6   1      621.44      747.44    209.74 o
   8   6   1    14864.95    14530.98    499.12 o
   9   6   1    10834.65    10554.61    435.08 o
  10   6   1     1765.20     1296.54    357.60 o
  11   6   1     8400.70     7829.07    512.68 o
  12   6   1    18788.59    17836.39    817.64 o
 -12   7   1     2415.65     2075.45    457.91 o
 -11   7   1     4088.84     3512.25    775.73 o
 -10   7   1     1204.77     1137.69    273.22 o
  -9   7   1     5362.93     5259.59    572.31 o
  -8   7   1    40550.16    41127.06   1510.40 o
  -7   7   1    36438.44    36732.89   1047.17 o
  -6   7   1     3672.72     3466.84    305.29 o
  -5   7   1     4270.72     3824.29    204.63 o
  -4   7   1    52498.20    53726.52    739.52 o
  -3   7   1    78524.84    75419.74   1740.43 o
  -2   7   1    13469.16    13920.15    185.75 o
  -1   7   1    10314.77    10578.52    155.38 o
   0   7   1    15272.08    15095.28    189.56 o
   1   7   1      177.69      222.49     41.82 o
   2   7   1     1521.31     1512.05     51.76 o
   3   7   1     6437.22     6372.21    198.71 o
   4   7   1     7431.10     7430.48    196.35 o
   5   7   1     2317.55     2296.69    121.76 o
   6   7   1    42605.36    44289.90    687.48 o
   7   7   1    35404.58    36842.48    982.73 o
   8   7   1     8461.93     8506.19    422.15 o
   9   7   1      655.85      695.66    287.18 o
  10   7   1    14979.18    15069.81    449.40 o
  11   7   1    16491.42    17092.52    655.10 o
  12   7   1     5615.65     4794.30    760.15 o
 -12   8   1      105.27      -39.55    165.73 o
 -11   8   1      998.42      741.53    236.59 o
 -10   8   1    10195.89     9419.14    521.86 o
  -9   8   1    14027.19    15156.65    784.57 o
  -8   8   1       22.30      159.98    117.28 o
  -7   8   1    26263.08    27317.55   1181.15 o
  -6   8   1    55032.92    58266.57   1343.46 o
  -5   8   1    67810.03    71047.45   1082.61 o
  -4   8   1    32712.96    32508.89    662.45 o
  -3   8   1     3066.37     3234.08    102.26 o
  -2   8   1    65821.95    65977.52    589.53 o
  -1   8   1    68853.63    70443.52    889.32 o
   0   8   1    15768.31    15742.52    229.84 o
   1   8   1     1494.41     1649.73     65.13 o
   2   8   1      807.30      796.74     72.72 o
   3   8   1     5597.02     5605.87    161.84 o
   4   8   1    15393.46    16031.16    352.57 o
   5   8   1    44302.22    45881.27    774.22 o
   6   8   1     4141.72     4837.23    331.26 o
   7   8   1    18424.51    19472.39    732.54 o
   8   8   1    46709.59    50353.94   1570.62 o
   9   8   1    46433.86    47826.15   1437.86 o
  10   8   1    24126.10    23805.43    983.48 o
  11   8   1      762.37      617.54    260.36 o
  12   8   1     6167.18     5485.09    689.72 o
 -11   9   1       86.29      130.00    149.83 o
 -10   9   1      943.92      562.09    206.61 o
  -9   9   1    18890.24    20659.28    710.30 o
  -8   9   1    59175.66    63016.20   1320.27 o
  -7   9   1    38130.66    38849.13   1068.51 o
  -6   9   1      289.05      269.17     92.38 o
  -5   9   1    16722.90    17363.82    532.95 o
  -4   9   1    87087.27    90174.57   1448.36 o
  -3   9   1   145482.14   141900.47   1898.21 o
  -2   9   1    31445.48    31903.60    447.79 o
  -1   9   1       99.30       88.11     30.77 o
   0   9   1     2001.74     2203.00    116.14 o
   1   9   1      436.97      539.89     85.36 o
   2   9   1      532.32      592.87     75.01 o
   3   9   1      994.83     1013.26     64.57 o
   4   9   1      713.82      685.23    145.18 o
   5   9   1    17370.11    17620.21    404.26 o
   6   9   1    83097.89    86547.97   1758.39 o
   7   9   1    67229.78    73471.66   1451.40 o
   8   9   1    13894.82    13885.14    489.59 o
   9   9   1      374.31      207.02    143.08 o
  10   9   1    22800.19    22162.53   1075.86 o
  11   9   1    26100.42    25537.82   1020.25 o
 -11  10   1     1504.27      998.32    325.90 o
 -10  10   1     5056.67     5339.26    659.28 o
  -9  10   1     9149.01     9192.17    543.46 o
  -8  10   1      791.16      866.10    286.22 o
  -7  10   1    34377.41    33573.77    833.19 o
  -6  10   1    53309.47    54746.45   1094.62 o
  -5  10   1    76561.35    80064.92   1369.63 o
  -4  10   1    19704.51    19554.66    542.86 o
  -3  10   1     1115.55     1090.42     77.42 o
  -2  10   1    31107.87    30880.19    473.00 o
  -1  10   1    35558.44    35684.40    590.37 o
   0  10   1    13935.44    13817.68    252.19 o
   1  10   1     5199.44     5378.52    139.02 o
   2  10   1     5392.49     5085.93    120.89 o
   3  10   1     5621.10     5753.43    123.67 o
   4  10   1    18206.19    18899.61    439.14 o
   5  10   1    28824.80    29191.76    817.28 o
   6  10   1      454.33      286.70    197.58 o
   7  10   1    18792.21    19538.41   1089.05 o
   8  10   1    42864.59    44510.05   1332.28 o
   9  10   1    37218.93    36839.23   1232.83 o
  10  10   1    21446.27    21937.36    947.54 o
  11  10   1     1629.27      907.10    297.98 o
 -10  11   1      147.54      113.20    132.30 o
  -9  11   1     4498.89     4309.71    645.14 o
  -8  11   1    14930.09    15658.71    466.62 o
  -7  11   1    21422.70    22049.82    848.91 o
  -6  11   1     2065.45     2197.29    340.14 o
  -5  11   1     5521.70     5506.28    229.23 o
  -4  11   1    59881.85    62976.30   1104.07 o
  -3  11   1    39979.33    40209.90   1230.29 o
  -2  11   1     8403.71     8011.54    176.48 o
  -1  11   1       29.53      107.79     70.70 o
   0  11   1     6613.16     6607.07    161.18 o
   1  11   1     1213.94     1482.80    179.06 o
   2  11   1      941.91      957.85    122.78 o
   3  11   1     7344.41     7231.64    156.71 o
   4  11   1     3193.82     3101.51    260.48 o
   5  11   1     5731.34     6180.52    437.18 o
   6  11   1    26671.35    26876.27    997.27 o
   7  11   1    26452.29    27364.55    876.98 o
   8  11   1     6801.83     7844.62    648.88 o
   9  11   1      119.19       56.24    261.15 o
  10  11   1    12510.43    12403.30    714.83 o
 -10  12   1     2867.91     1878.16    815.84 o
  -9  12   1     7986.80     7460.73    448.63 o
  -8  12   1     1292.81     1101.71    242.69 o
  -7  12   1     4583.70     4538.33    485.42 o
  -6  12   1    11640.42    13007.71    467.91 o
  -5  12   1     8428.28     8718.96    358.63 o
  -4  12   1     2092.27     2334.56    368.32 o
  -3  12   1     5658.74     5576.20    375.68 o
  -2  12   1     5132.35     5148.66    221.46 o
  -1  12   1     1252.29     1144.43    126.73 o
   0  12   1      285.39      369.08     75.99 o
   1  12   1     4638.66     4439.19    155.77 o
   2  12   1    11752.43    12289.55    255.05 o
   3  12   1      529.06      697.32    125.73 o
   4  12   1     2812.27     3047.72    598.14 o
   5  12   1    10885.82    11178.04    552.81 o
   6  12   1     4244.15     4353.97    952.16 o
   7  12   1      294.93      289.80    154.96 o
   8  12   1     1385.25     1601.86    320.38 o
   9  12   1     5023.03     5646.71    635.82 o
  10  12   1     2726.72     1862.98    632.67 o
  -9  13   1      587.32      336.38    191.42 o
  -8  13   1      562.71      298.71    186.42 o
  -7  13   1     2767.29     2312.22    422.78 o
  -6  13   1       93.28      464.30    219.60 o
  -5  13   1      107.81      143.14    171.58 o
  -4  13   1     1410.54     1688.57    266.51 o
  -3  13   1      395.62      343.68    123.21 o
  -2  13   1     7911.92     7917.55    273.62 o
  -1  13   1    18313.13    18163.68    489.07 o
   0  13   1    15384.11    15218.74    335.58 o
   1  13   1     4219.91     4383.05    190.87 o
   2  13   1     4248.16     4443.83    204.69 o
   3  13   1    11359.93    12005.93    463.02 o
   4  13   1    13756.30    13847.99    538.05 o
   5  13   1     1940.81     2133.19    396.22 o
   6  13   1       48.46      144.52    192.47 o
   7  13   1     2352.40     2620.69    487.64 o
   8  13   1      750.94      755.08    264.79 o
   9  13   1      256.08      -61.58    217.95 o
  -8  14   1     3763.39     3290.42    870.96 o
  -7  14   1     3397.99     3116.66    863.02 o
  -6  14   1     2950.82     3116.49    728.15 o
  -5  14   1     1320.20     1243.85    339.62 o
  -4  14   1     2042.57     1833.09    335.21 o
  -3  14   1     2399.31     2409.36    384.01 o
  -2  14   1     4016.81     4517.10    486.46 o
  -1  14   1      550.03      639.99    128.88 o
   0  14   1     5689.47     5490.09    205.89 o
   1  14   1    28461.68    29868.39    710.63 o
   2  14   1    25006.99    26336.34    731.44 o
   3  14   1    11561.70    11176.60    371.20 o
   4  14   1      512.20      545.91    183.75 o
   5  14   1     1639.49     1274.78    341.88 o
   6  14   1     5389.45     4346.04    899.30 o
   7  14   1     6728.70     6477.96    396.45 o
   8  14   1     2092.99     1458.34    447.49 o
  -7  15   1      370.84      238.45    158.01 o
  -6  15   1       87.06      168.16    144.35 o
  -5  15   1      853.94      681.17    176.28 o
  -4  15   1     3136.25     2793.42    721.92 o
  -3  15   1    15656.82    16512.97    606.60 o
  -2  15   1    19989.71    20760.55    577.77 o
  -1  15   1    21097.59    20021.54    629.97 o
   0  15   1    12422.95    12398.26    271.72 o
   1  15   1      742.78      840.46    191.74 o
   2  15   1     2448.36     2630.88    564.20 o
   3  15   1    12465.62    12529.35    537.09 o
   4  15   1    14159.77    14420.48    538.63 o
   5  15   1    16080.42    17939.79    818.00 o
   6  15   1    12680.53    12236.15    728.86 o
   7  15   1     2402.09     2067.52    546.10 o
  -6  16   1     7743.36     7926.84    472.14 o
  -5  16   1     8611.46     9120.16    493.67 o
  -4  16   1     8647.95     9058.51    484.65 o
  -3  16   1     4571.92     3406.25    731.03 o
  -2  16   1      287.38      308.22    165.25 o
  -1  16   1     2977.55     2753.65    618.34 o
   0  16   1     7665.78     7410.91    452.71 o
   1  16   1    18944.41    19084.79    693.93 o
   2  16   1    24623.94    25260.99    978.34 o
   3  16   1     8883.92     8336.13    876.72 o
   4  16   1     1505.54     1269.06    304.61 o
   5  16   1       92.16      125.07    145.23 o
   6  16   1     2008.20     1458.49    449.75 o
  -4  17   1     3551.35     2617.39    707.23 o
  -3  17   1    11425.90    10447.92    561.37 o
  -2  17   1     5275.61     6121.71    616.81 o
  -1  17   1     3711.86     2865.07   1080.55 o
   0  17   1     1186.31     1413.10    606.08 o
   1  17   1       49.00       97.72    192.93 o
   2  17   1      477.94      373.97    250.52 o
   3  17   1     1651.35     1246.31    388.69 o
   4  17   1     3390.23     2261.04    613.61 o
  -2  18   1     2715.69     1951.58    909.75 o
  -1  18   1      270.21       75.15    209.89 o
   0  18   1       58.86      273.06    256.15 o
   1  18   1      587.38      684.86    315.36 o
   2  18   1      233.47      591.62    345.45 o
 -12   0   2    35324.00    30018.62   1509.16 o
 -11   0   2    53730.19    53453.17   2529.12 o
 -10   0   2    25349.44    26666.18   1251.56 o
  -9   0   2     2968.10     3294.41    331.76 o
  -8   0   2    18307.18    17585.29    897.10 o
  -7   0   2    36107.60    37491.07   1447.75 o
  -6   0   2    23587.24    23273.55    670.48 o
  -5   0   2    12209.24    12272.74    286.33 o
  -4   0   2      638.45      715.01     82.12 o
  -3   0   2      358.01      314.05     57.66 o
  -2   0   2    49574.02    46358.05    520.03 o
  -1   0   2    91658.96    89514.98   1739.98 o
   0   0   2    17642.91    15982.97    465.94 o
   1   0   2     4009.10     3692.21     65.16 o
   2   0   2    85512.15    78566.99   1347.44 o
   3   0   2   471674.25   439701.03   3780.89 o
   4   0   2   131725.44   122037.93   3005.19 o
   5   0   2    14626.09    14265.37    365.37 o
   6   0   2    18405.56    18597.24    558.94 o
   7   0   2    58640.18    62248.42   1425.52 o
   8   0   2    33935.19    36049.89   1487.95 o
   9   0   2    14334.85    15768.39    697.70 o
  10   0   2       18.00      156.71    132.25 o
  11   0   2       10.53       50.42    247.22 o
  12   0   2     8314.45     7805.59   1016.32 o
 -12   1   2     3152.19     3371.50    745.47 o
 -11   1   2     6763.00     7115.20    694.73 o
 -10   1   2    59631.69    58880.41   1896.49 o
  -9   1   2    82456.05    89282.49   2085.63 o
  -8   1   2    24042.42    25235.95    546.06 o
  -7   1   2     2480.96     2510.97    120.59 o
  -6   1   2     2385.20     2345.48    132.88 o
  -5   1   2    30676.87    31966.79    410.15 o
  -4   1   2     6118.77     5968.79     90.00 o
  -3   1   2     4994.81     4926.09     54.70 o
  -2   1   2     2163.49     2421.55     38.51 o
  -1   1   2    28267.38    27146.46    358.73 o
   0   1   2   166251.36   151280.72   2130.75 o
   1   1   2   174896.55   162444.70   1257.10 o
   2   1   2   145728.59   134459.27   1328.26 o
   3   1   2     4641.15     4533.25     95.97 o
   4   1   2    99099.84    93965.65   1292.37 o
   5   1   2   162989.63   156528.30   2080.65 o
   6   1   2    92131.79    87369.86   1285.10 o
   7   1   2    22926.46    23802.88    623.61 o
   8   1   2      593.46      389.71    166.64 o
   9   1   2    18815.86    19240.55    801.01 o
  10   1   2     1934.99     2179.23    315.15 o
  11   1   2     1393.87     1493.06    438.70 o
  12   1   2     2275.60     1820.82    905.44 o
 -13   2   2     2767.45     2606.26    662.86 o
 -12   2   2    13054.67    13560.15    806.37 o
 -11   2   2    34871.49    34920.09   1689.84 o
 -10   2   2     9859.24     8561.09    707.09 o
  -9   2   2     1765.66     2266.22    282.31 o
  -8   2   2    30816.36    31464.14    942.37 o
  -7   2   2    29704.44    30689.81    554.38 o
  -6   2   2     4589.60     4583.67    152.77 o
  -5   2   2     2700.25     2748.37     79.93 o
  -4   2   2    16519.37    16182.67    197.74 o
  -3   2   2      260.83      268.10     35.42 o
  -2   2   2   238954.67   224820.08   1313.26 o
  -1   2   2    14277.02    14398.67    140.00 o
   0   2   2    59259.02    56157.28    664.47 o
   1   2   2     4986.94     5430.01     69.50 o
   2   2   2    84484.59    81333.75    778.12 o
   3   2   2   232917.83   216703.08   2462.92 o
   4   2   2   105652.79   103899.76   1373.79 o
   5   2   2      743.66      695.33    112.32 o
   6   2   2    12080.35    11729.46    273.17 o
   7   2   2    28681.71    29720.03    630.69 o
   8   2   2    17630.76    17071.91    473.91 o
   9   2   2     3586.63     3626.35    314.94 o
  10   2   2    14542.23    13392.52    457.07 o
  11   2   2     3619.72     3260.01   1091.58 o
  12   2   2     1641.13     1608.72    607.14 o
  13   2   2     5777.82     5684.98   1284.30 o
 -13   3   2     4519.48     4791.09    428.95 o
 -12   3   2     2195.39     1405.95   1271.21 o
 -11   3   2      750.22      436.90    235.46 o
 -10   3   2     6671.41     6775.65    218.87 o
  -9   3   2     5556.81     5364.30    196.83 o
  -8   3   2      346.49      294.55     96.81 o
  -7   3   2     5587.51     5796.00    209.78 o
  -6   3   2    23707.68    23952.16    390.97 o
  -5   3   2    21855.41    21655.66    322.19 o
  -4   3   2    11757.47    13000.22    188.07 o
  -3   3   2    79640.89    73374.75    682.39 o
  -2   3   2    30724.50    28784.98    268.34 o
  -1   3   2    13242.83    13272.64    125.39 o
   0   3   2     6060.26     5750.87     56.89 o
   1   3   2   102397.76   100470.57   1012.97 o
   2   3   2    34020.21    33155.71    380.87 o
   3   3   2      119.27       97.43     31.40 o
   4   3   2    41795.47    42021.73    913.94 o
   5   3   2    30030.71    29838.03    609.01 o
   6   3   2     5312.08     5136.62    163.94 o
   7   3   2      113.02      128.39     63.07 o
   8   3   2     8122.41     8530.36    305.45 o
   9   3   2    25000.21    26343.99    845.68 o
  10   3   2     1946.07     2349.89    265.95 o
  11   3   2     5463.26     5674.97    530.11 o
  12   3   2    10737.10    11864.96    688.15 o
  13   3   2     4210.26     3106.44   1384.19 o
 -13   4   2     1861.40     1183.94    611.79 o
 -12   4   2        8.41      163.57    123.08 o
 -11   4   2      778.49      597.09    295.66 o
 -10   4   2      361.60      243.46    205.59 o
  -9   4   2     7394.94     7035.78    295.74 o
  -8   4   2    15896.88    15993.87    510.93 o
  -7   4   2     3144.62     2899.25    121.48 o
  -6   4   2     1381.07     1443.69     93.09 o
  -5   4   2    32188.96    31811.26    486.60 o
  -4   4   2    84236.46    80511.23    654.65 o
  -3   4   2    20642.97    20000.63    302.58 o
  -2   4   2      451.46      596.45     34.03 o
  -1   4   2    10364.84    10354.10    102.08 o
   0   4   2    30722.59    30041.47    307.69 o
   1   4   2     3169.73     3138.37     52.53 o
   2   4   2     5181.00     6038.90     93.01 o
   3   4   2    13825.25    14175.60    184.39 o
   4   4   2     1046.27     1043.17    124.93 o
   5   4   2     6007.04     5862.14    173.30 o
   6   4   2    43072.20    43524.02    747.66 o
   7   4   2    11519.41    11402.00    263.64 o
   8   4   2       11.05       88.41     74.76 o
   9   4   2     8517.47     8654.15    324.30 o
  10   4   2    21667.34    20296.58   1018.69 o
  11   4   2    19172.66    18114.97   1316.02 o
  12   4   2     3742.44     3050.59    671.85 o
 -13   5   2      476.46      502.40    243.45 o
 -12   5   2     2131.69     1897.31    404.90 o
 -11   5   2      714.15      612.46    192.55 o
 -10   5   2       23.39       40.38    116.73 o
  -9   5   2     1800.86     2070.79    463.47 o
  -8   5   2    24023.08    24048.19    576.71 o
  -7   5   2    25070.49    24979.23    468.36 o
  -6   5   2    26340.71    26334.42    464.17 o
  -5   5   2    15725.47    15457.46    543.80 o
  -4   5   2     5558.22     5554.53    235.47 o
  -3   5   2    76686.86    74045.18   1206.44 o
  -2   5   2    77167.48    72109.78    651.09 o
  -1   5   2    72300.95    68062.62    410.78 o
   0   5   2    14102.13    14006.86    138.19 o
   1   5   2     3097.81     3348.85     59.85 o
   2   5   2      117.65      147.26     34.04 o
   3   5   2     9384.48    10409.74    223.10 o
   4   5   2        1.73      157.31     80.91 o
   5   5   2     1992.87     2195.39    111.37 o
   6   5   2     6628.23     6269.34    232.80 o
   7   5   2    32496.32    32265.00    803.72 o
   8   5   2    29343.72    29606.06    761.19 o
   9   5   2    32217.76    33309.22   1235.79 o
  10   5   2     1582.37     1583.84    455.62 o
  11   5   2     5448.87     5270.74    393.34 o
  12   5   2    13656.11    13698.32    566.98 o
 -12   6   2     6107.40     6050.70    392.11 o
 -11   6   2     4920.45     4476.81    382.14 o
 -10   6   2     4766.00     5201.14    413.34 o
  -9   6   2     3627.19     3143.66    609.89 o
  -8   6   2      417.13      432.02    132.17 o
  -7   6   2     3741.14     4008.73    210.92 o
  -6   6   2    15587.23    15526.18    483.82 o
  -5   6   2   101876.02   104856.46   3141.13 o
  -4   6   2    77415.23    77052.74   2253.01 o
  -3   6   2    43383.79    43746.11    812.63 o
  -2   6   2    19851.57    20795.80    262.97 o
  -1   6   2     2182.12     2076.71    143.93 o
   0   6   2    38753.36    38168.02    529.80 o
   1   6   2    22962.34    23067.57    278.87 o
   2   6   2    20446.43    19906.69    302.13 o
   3   6   2    44608.43    47330.02    760.17 o
   4   6   2    21842.33    22599.59    485.55 o
   5   6   2    11467.56    11134.01    285.21 o
   6   6   2    15153.29    15439.34    485.68 o
   7   6   2     1156.04     1112.22    142.88 o
   8   6   2     3129.88     3111.68    719.31 o
   9   6   2    20441.11    19723.95    540.62 o
  10   6   2    23032.27    22376.45   1091.23 o
  11   6   2    14546.84    15196.16    525.32 o
  12   6   2     6507.22     5683.82    462.02 o
 -12   7   2      310.66      251.53    153.64 o
 -11   7   2     1875.13     1637.14    360.80 o
 -10   7   2     2562.70     2409.00    568.83 o
  -9   7   2     8969.63     9020.10    380.82 o
  -8   7   2    23830.23    24401.88    587.59 o
  -7   7   2     8542.04     9504.85    365.35 o
  -6   7   2    21161.54    20622.47    722.24 o
  -5   7   2     7893.37     7879.59    474.50 o
  -4   7   2     8789.72     9046.88    221.73 o
  -3   7   2    24896.90    25569.71    155.34 o
  -2   7   2    66713.20    66283.75    657.69 o
  -1   7   2    87806.05    84046.72    653.55 o
   0   7   2    11560.58    10844.29    124.09 o
   1   7   2     3779.80     4093.78     73.19 o
   2   7   2    18306.77    19499.94    351.42 o
   3   7   2      311.91      340.12     49.51 o
   4   7   2     2096.17     2092.52    142.93 o
   5   7   2     7401.95     7566.76    229.64 o
   6   7   2    18571.42    18532.81    479.16 o
   7   7   2    31048.43    32091.21   1354.17 o
   8   7   2    35027.84    35789.18    984.11 o
   9   7   2    11469.25    11597.15    810.41 o
  10   7   2     1228.85     1303.98    378.21 o
  11   7   2      743.36      539.20    200.73 o
  12   7   2     3237.40     2239.43    481.50 o
 -12   8   2     2498.11     2423.42    675.04 o
 -11   8   2     1252.84     1129.34    292.23 o
 -10   8   2      821.66      807.66    302.85 o
  -9   8   2       13.90      232.11    150.19 o
  -8   8   2        6.46       75.11    213.47 o
  -7   8   2     7387.96     7311.63    265.97 o
  -6   8   2     1312.24     1841.95    304.60 o
  -5   8   2    13240.51    13540.28    374.46 o
  -4   8   2    10463.46    10641.28    304.41 o
  -3   8   2     5128.20     4850.03    152.89 o
  -2   8   2     6860.20     6514.84    133.80 o
  -1   8   2      542.12      690.28    107.82 o
   0   8   2     5418.13     5449.36    133.66 o
   1   8   2     7489.63     7845.91    162.38 o
   2   8   2    29873.56    30578.15    434.34 o
   3   8   2    39599.51    40302.19    579.93 o
   4   8   2     6164.65     5891.41    176.51 o
   5   8   2     1439.98     1431.96    168.66 o
   6   8   2     1466.12     1273.65    170.22 o
   7   8   2      790.65      709.61    197.65 o
   8   8   2     1425.88     1863.26    414.52 o
   9   8   2     6460.30     6071.90    594.12 o
  10   8   2     4744.25     4719.31    948.33 o
  11   8   2     1815.86     1516.57    471.00 o
 -11   9   2        7.37      216.62    134.50 o
 -10   9   2     1235.95      905.52    300.78 o
  -9   9   2      357.21      271.72    110.21 o
  -8   9   2       14.66      177.19    175.37 o
  -7   9   2      424.36      360.76    123.73 o
  -6   9   2       17.51      110.64     79.90 o
  -5   9   2      391.36      293.60    143.46 o
  -4   9   2      454.17      293.79    129.72 o
  -3   9   2     5070.55     4824.26    227.55 o
  -2   9   2     1018.02     1262.15     93.18 o
  -1   9   2     1063.28     1128.23     94.35 o
   0   9   2      656.40      664.97     93.22 o
   1   9   2      106.10       80.44     44.48 o
   2   9   2    14276.25    14821.61    267.47 o
   3   9   2        2.74       60.67     54.83 o
   4   9   2     4610.60     4633.74    142.98 o
   5   9   2     2408.29     2215.81    262.84 o
   6   9   2     1218.12     1310.93    480.93 o
   7   9   2      821.03      851.07    298.59 o
   8   9   2      449.56      195.72    171.37 o
   9   9   2     1415.86     1331.01    498.82 o
  10   9   2     1351.09     1060.83    411.67 o
  11   9   2      170.99      146.92    172.24 o
 -11  10   2       98.16      179.65    195.37 o
 -10  10   2      599.40      462.30    368.48 o
  -9  10   2     1363.63     1249.56    395.12 o
  -8  10   2       74.27      252.17    179.06 o
  -7  10   2     1197.92     1293.56    232.93 o
  -6  10   2     3822.41     3844.90    338.11 o
  -5  10   2    12761.59    12409.56    517.68 o
  -4  10   2    24156.41    25104.48    618.72 o
  -3  10   2     3282.69     3267.04    195.26 o
  -2  10   2     2343.99     2505.56    114.38 o
  -1  10   2     6322.21     6580.79    137.85 o
   0  10   2     2806.74     2869.74    128.61 o
   1  10   2     6770.92     6984.88    179.43 o
   2  10   2     1647.43     1765.99    104.64 o
   3  10   2      295.78      203.85     54.87 o
   4  10   2     1802.83     1805.92    250.07 o
   5  10   2     3707.19     4087.57    355.80 o
   6  10   2     1302.43     1513.89    364.41 o
   7  10   2     2442.58     1930.09    703.02 o
   8  10   2       13.17      251.11    180.40 o
   9  10   2     3039.01     2436.72    593.11 o
  10  10   2     9286.02     9025.70    522.84 o
  11  10   2     2808.47     1850.72    533.13 o
 -10  11   2       84.67      242.85    131.39 o
  -9  11   2     3378.61     3246.65    429.21 o
  -8  11   2    13887.67    14032.42    668.71 o
  -7  11   2    13339.79    12914.03    486.56 o
  -6  11   2    15533.62    16022.79    469.12 o
  -5  11   2     9774.94     9558.35    484.63 o
  -4  11   2     2663.31     2948.06    407.85 o
  -3  11   2    37523.75    39021.84    779.74 o
  -2  11   2    51552.64    52904.50    698.10 o
  -1  11   2    24070.10    24428.84    305.09 o
   0  11   2     6927.86     7052.16    233.60 o
   1  11   2      184.33      417.71     61.59 o
   2  11   2     1509.21     1415.78    106.46 o
   3  11   2      514.44      453.16    104.01 o
   4  11   2     2244.80     2063.47    246.15 o
   5  11   2       11.33      217.89    142.90 o
   6  11   2     5386.01     5711.78    446.49 o
   7  11   2    15824.15    16222.44    589.11 o
   8  11   2    28758.97    28864.26    851.19 o
   9  11   2    25306.63    26686.20    969.75 o
  10  11   2     3175.07     2686.10    693.45 o
 -10  12   2     2464.42     1200.36    707.45 o
  -9  12   2     7211.03     6836.08    505.31 o
  -8  12   2      887.08      569.75    211.02 o
  -7  12   2       21.54       58.68    181.80 o
  -6  12   2    12734.16    13066.13    400.08 o
  -5  12   2    35990.08    36742.66    959.03 o
  -4  12   2    67091.21    70031.30   1186.35 o
  -3  12   2    29515.46    29799.41    718.50 o
  -2  12   2      908.21      734.49    130.14 o
  -1  12   2     9816.38     9678.00    276.24 o
   0  12   2    20566.42    20163.20    399.44 o
   1  12   2    23320.17    22787.18    533.51 o
   2  12   2     7088.18     7508.60    199.32 o
   3  12   2      740.91      706.01    131.65 o
   4  12   2     2660.58     2444.04    563.98 o
   5  12   2    14676.45    13890.52    620.05 o
   6  12   2    16355.94    16538.12    673.55 o
   7  12   2     6914.65     6376.08    474.56 o
   8  12   2      144.46       98.60    124.69 o
   9  12   2    11653.78    11488.63   1040.72 o
  -9  13   2     1576.68      976.58    412.57 o
  -8  13   2    15929.19    14991.92    662.52 o
  -7  13   2    29293.20    28824.87   1234.67 o
  -6  13   2    28551.04    30672.59    912.21 o
  -5  13   2     6585.77     6789.82    290.82 o
  -4  13   2     6584.68     6041.33    255.01 o
  -3  13   2    55579.04    57514.57   1250.86 o
  -2  13   2    53211.55    54274.41   1110.94 o
  -1  13   2    29744.21    30709.60    666.98 o
   0  13   2      930.98     1048.71    156.16 o
   1  13   2     3398.85     3015.07    278.67 o
   2  13   2     5235.06     5046.47    379.21 o
   3  13   2      645.09      473.41    184.38 o
   4  13   2     3687.08     3863.79    709.90 o
   5  13   2     1984.42     1748.64    452.28 o
   6  13   2     4562.05     4762.76    569.91 o
   7  13   2    13103.40    15127.92    626.77 o
   8  13   2    33584.01    34035.73   1448.85 o
   9  13   2    20119.17    19469.17    744.29 o
  -8  14   2     6706.90     6448.60    475.03 o
  -7  14   2      207.10      123.26    185.73 o
  -6  14   2     2415.90     2087.26    451.29 o
  -5  14   2    21403.96    22730.59    679.76 o
  -4  14   2    46973.73    50147.45   1245.04 o
  -3  14   2    17487.27    19009.14    497.13 o
  -2  14   2      896.04      779.77    200.31 o
  -1  14   2    15176.29    14726.11    372.93 o
   0  14   2    11041.54    10980.76    302.58 o
   1  14   2     9683.28     9791.21    403.12 o
   2  14   2       41.32      147.85     59.92 o
   3  14   2     4063.52     3639.62    817.18 o
   4  14   2      637.44      574.71    173.77 o
   5  14   2     4293.60     3909.29    904.97 o
   6  14   2    13756.54    14053.94    471.39 o
   7  14   2     7845.44     8355.52    524.44 o
   8  14   2      365.47      724.34    288.19 o
  -7  15   2     5248.53     4731.27    469.52 o
  -6  15   2    12173.76    12493.14    726.13 o
  -5  15   2     8868.46     8483.14    515.89 o
  -4  15   2      832.02      590.03    260.74 o
  -3  15   2    18826.41    19592.62    667.42 o
  -2  15   2    26431.50    27454.24    715.65 o
  -1  15   2     3881.92     3322.18    561.54 o
   0  15   2     2389.20     2247.65    270.58 o
   1  15   2    10939.23    11332.62    314.20 o
   2  15   2     8039.60     7689.59    442.83 o
   3  15   2       23.68      -27.82    187.84 o
   4  15   2    10179.40    10676.47    679.51 o
   5  15   2    16181.39    17147.94    737.51 o
   6  15   2     3774.17     2814.64    795.95 o
   7  15   2      900.15      818.62    273.37 o
  -6  16   2      700.30      660.28    333.29 o
  -5  16   2     1609.51      959.31    424.93 o
  -4  16   2     6165.43     5647.33    740.11 o
  -3  16   2     1832.26     1582.71    426.32 o
  -2  16   2     3987.20     4019.81    430.61 o
  -1  16   2    14063.58    14150.88    506.55 o
   0  16   2     7920.80     8447.31    380.04 o
   1  16   2     1450.45     1488.59    397.41 o
   2  16   2    11287.53    12588.92    584.40 o
   3  16   2    30285.09    28744.16   1052.85 o
   4  16   2    18488.64    16944.05   1323.97 o
   5  16   2      741.22      674.93    265.21 o
   6  16   2     4438.56     3698.02    957.96 o
  -4  17   2      364.54      444.86    187.00 o
  -3  17   2      434.89      440.33    215.08 o
  -2  17   2      220.63      374.58    161.87 o
  -1  17   2     2673.93     2562.92    798.48 o
   0  17   2    19542.57    20492.36   1230.24 o
   1  17   2    26824.73    27266.06   1554.56 o
   2  17   2    17631.34    19138.55   1385.74 o
   3  17   2      760.16      448.54    206.36 o
   4  17   2    13885.84    14053.46    487.41 o
  -2  18   2     5570.96     4225.20   1853.73 o
  -1  18   2    12765.34    13289.08    789.59 o
   0  18   2     3137.69     2483.87    945.25 o
   1  18   2     1376.35     1201.13    567.40 o
 -12   1   3     4681.80     4400.90    418.23 o
 -11   1   3     1819.82     1045.44    293.72 o
 -10   1   3      149.45      244.95    138.93 o
  -9   1   3      834.65      826.84    247.25 o
  -8   1   3     6279.72     6237.52    560.66 o
  -7   1   3    27913.58    28268.60    702.26 o
  -6   1   3    14783.09    14393.40    248.85 o
  -5   1   3     5218.32     5351.43     81.50 o
  -4   1   3     1298.62     1302.68     42.49 o
  -3   1   3     2941.94     3145.32     46.97 o
  -2   1   3     8597.90     8572.15     88.47 o
  -1   1   3     5807.39     6028.38     56.69 o
   0   1   3     6703.03     6902.36    110.99 o
   1   1   3     8503.59     8609.11    123.60 o
   2   1   3    35838.04    34457.13    341.85 o
   3   1   3     6615.13     6338.77     99.85 o
   4   1   3     2128.58     2162.91     88.82 o
   5   1   3      359.82      427.82    116.80 o
   6   1   3     3876.87     3717.53    109.06 o
   7   1   3    12242.56    11635.80    417.41 o
   8   1   3    13386.16    13780.25    427.36 o
   9   1   3     8176.40     8126.87    304.18 o
  10   1   3     5951.55     6022.74    252.03 o
  11   1   3       40.84      143.00    150.78 o
  12   1   3       63.83      210.55    232.53 o
 -13   2   3       51.12       97.19    133.58 o
 -12   2   3     4942.94     3801.71   1333.67 o
 -10   2   3    28286.50    28729.04   2049.51 o
  -9   2   3    26128.26    27945.66    734.65 o
  -8   2   3     6619.07     6562.75    207.38 o
  -7   2   3     3512.80     3498.60    114.26 o
  -6   2   3    40552.90    41406.75    590.17 o
  -5   2   3    61199.39    61962.66    815.47 o
  -4   2   3    19783.55    19562.77    247.23 o
  -3   2   3     4086.40     4060.31     62.96 o
  -2   2   3    23062.49    21846.08    323.42 o
  -1   2   3      493.06      508.37     39.36 o
   0   2   3      323.65      454.18     44.49 o
   1   2   3     3716.23     3785.44     72.86 o
   2   2   3     8717.08     8670.66    126.24 o
   3   2   3    42839.11    40979.02    501.79 o
   4   2   3   118173.32   116986.54   1537.31 o
   5   2   3    86335.45    82181.37   3025.96 o
   6   2   3    32216.17    31475.44    503.61 o
   7   2   3     5382.59     5067.33    292.01 o
   8   2   3     5125.30     5351.21    286.44 o
   9   2   3     7786.88     7888.55    251.98 o
  10   2   3     7793.18     7541.23    263.32 o
  11   2   3     4858.12     5042.56    688.26 o
  12   2   3     2389.08     2357.50    940.39 o
  13   2   3     3208.13     3056.97    651.87 o
 -13   3   3     9470.76     8960.73    660.68 o
 -12   3   3    15020.58    15693.46   1051.11 o
 -11   3   3     6521.98     5792.28    402.06 o
 -10   3   3      381.56      251.63     68.68 o
  -9   3   3    14258.01    13839.38    354.78 o
  -8   3   3    79297.32    82674.09   1519.99 o
  -7   3   3    68958.06    69305.06    853.52 o
  -6   3   3    59646.12    57097.83   1003.37 o
  -5   3   3     1111.58     1048.58     86.61 o
  -4   3   3      682.03      632.25     40.38 o
  -3   3   3    20241.89    20896.63    203.41 o
  -2   3   3    66950.18    61926.09    495.72 o
  -1   3   3    14781.41    15449.91    144.74 o
   0   3   3      810.04      837.80     38.33 o
   1   3   3     1587.86     1573.53     49.55 o
   2   3   3    60115.62    54008.73    951.56 o
   3   3   3    56969.62    52333.42    786.89 o
   4   3   3    14839.56    14287.75    229.15 o
   5   3   3     1140.97     1237.91    115.43 o
   6   3   3    45509.28    45565.59    773.65 o
   7   3   3    52010.70    54447.33    730.18 o
   8   3   3    42644.78    44977.63   1084.61 o
   9   3   3     7838.54     7674.62    253.70 o
  10   3   3      962.66      900.82    180.27 o
  11   3   3       35.66     -120.81    210.26 o
  12   3   3       22.92      178.64    210.83 o
  13   3   3      281.71      218.50    275.99 o
 -13   4   3     1196.49      682.58    408.92 o
 -12   4   3     4819.94     4135.61    824.20 o
 -11   4   3    33504.82    33916.11   1056.39 o
 -10   4   3    48528.36    50054.08   1044.42 o
  -9   4   3    50450.21    51864.91   1390.21 o
  -8   4   3    16371.29    16452.60    593.32 o
  -7   4   3     6816.83     6437.37    124.40 o
  -6   4   3    66805.21    68069.24    771.90 o
  -5   4   3    49315.52    49002.03    749.27 o
  -4   4   3    27132.07    27073.21    379.94 o
  -3   4   3    10683.00    10758.90    166.04 o
  -2   4   3    11856.27    11779.83    116.51 o
  -1   4   3     6472.46     6710.43     79.87 o
   0   4   3     5558.85     5396.72     74.35 o
   1   4   3   119570.58   117240.52   1254.94 o
   2   4   3     2735.15     2778.63     56.60 o
   3   4   3    32991.35    29961.63    468.46 o
   4   4   3    74937.23    68053.63   1192.09 o
   5   4   3    93813.19    90324.58   1709.68 o
   6   4   3    43143.69    43739.48    864.15 o
   7   4   3     2481.88     2149.90    195.86 o
   8   4   3     7236.88     7861.88    223.24 o
   9   4   3    12159.31    11890.74    375.88 o
  10   4   3     8280.66     8380.13    436.53 o
  11   4   3     1156.84      731.93    274.90 o
  12   4   3     1760.74     1503.58    399.81 o
 -13   5   3     5851.52     6380.94   1029.19 o
 -12   5   3    19053.08    17416.41   1089.52 o
 -11   5   3    10462.88     9807.89    652.74 o
 -10   5   3       59.82       47.07     93.80 o
  -9   5   3    20767.73    20489.15    724.09 o
  -8   5   3    61894.65    64263.54   1022.68 o
  -7   5   3    56852.75    57903.51    781.63 o
  -6   5   3    15236.73    15840.61    304.38 o
  -5   5   3     5171.96     4830.46    257.59 o
  -4   5   3    37174.50    37811.17    619.53 o
  -3   5   3     8418.78     8295.66    157.12 o
  -2   5   3      337.01      329.77     27.41 o
  -1   5   3     2048.89     2040.51     56.36 o
   0   5   3     9901.20     9860.22    134.84 o
   1   5   3     1085.74     1185.64     45.42 o
   2   5   3    87681.21    82859.27    989.59 o
   3   5   3    49086.45    47742.98    658.70 o
   4   5   3    19346.86    20208.68    349.31 o
   5   5   3      864.88      800.58     75.68 o
   6   5   3    30275.93    29455.68    594.31 o
   7   5   3    29058.86    29585.72    538.20 o
   8   5   3    16185.27    16368.48    388.21 o
   9   5   3      151.25      195.03    263.43 o
  10   5   3     4249.46     3804.37    960.28 o
  11   5   3     1640.68     1296.67    475.45 o
  12   5   3       43.34      293.73    265.58 o
 -12   6   3     1751.84     1219.07    254.16 o
 -11   6   3     4784.10     4809.10    457.88 o
 -10   6   3    14975.09    15911.74    462.86 o
  -9   6   3    15321.70    16388.03    399.81 o
  -8   6   3      400.32      382.88    141.50 o
  -7   6   3    21602.30    21584.01    520.92 o
  -6   6   3    52855.96    54719.03    849.24 o
  -5   6   3    28674.44    29817.30    681.88 o
  -4   6   3     1464.53     1480.03    167.89 o
  -3   6   3    54879.44    55273.94    792.35 o
  -2   6   3    26393.12    26509.33    384.59 o
  -1   6   3     4375.98     3997.09     75.37 o
   0   6   3     6561.84     6485.67    100.37 o
   1   6   3    62016.34    61358.66    605.05 o
   2   6   3    24146.98    24287.66    447.43 o
   3   6   3      429.13      293.15     50.26 o
   4   6   3    21627.03    22289.54    471.58 o
   5   6   3    30656.60    30765.30    628.17 o
   6   6   3     7617.62     7688.16    359.30 o
   7   6   3      621.74      659.50    121.68 o
   8   6   3    20114.39    20731.17    744.71 o
   9   6   3    13738.77    14023.38    501.04 o
  10   6   3       38.45      115.52     92.79 o
  11   6   3     5217.22     4355.74    934.94 o
  12   6   3     4223.23     2700.43    736.47 o
 -12   7   3    11168.58    12435.44    725.92 o
 -11   7   3     9340.84     8813.18    501.50 o
 -10   7   3     1263.16     1104.36    363.33 o
  -9   7   3     2257.77     2105.62    465.79 o
  -8   7   3     7743.48     7669.08    434.79 o
  -7   7   3     4583.04     4588.57    262.50 o
  -6   7   3     1069.33      778.49    224.88 o
  -5   7   3    57587.71    59312.38   1432.27 o
  -4   7   3    57920.38    58675.73   1063.29 o
  -3   7   3     9478.31    10107.89    181.73 o
  -2   7   3     3082.14     2809.62     97.90 o
  -1   7   3    75814.98    72981.38    832.06 o
   0   7   3    84027.24    79810.64    598.22 o
   1   7   3    21466.11    21255.41    270.20 o
   2   7   3    17803.58    18653.87    282.67 o
   3   7   3    17891.24    17693.91    436.31 o
   4   7   3     1957.92     1888.61    165.71 o
   5   7   3       18.88      151.35     53.31 o
   6   7   3     3940.90     4009.52    236.66 o
   7   7   3     7308.32     7402.55    295.97 o
   8   7   3       84.85       -8.77    142.94 o
   9   7   3    21824.28    20935.58    979.29 o
  10   7   3    17802.30    17772.43   1101.59 o
  11   7   3     3460.89     3202.78    717.91 o
  12   7   3     1447.35     1299.12    330.32 o
 -12   8   3    13925.24    14570.62   1205.23 o
 -11   8   3      112.58       76.11    123.22 o
 -10   8   3     1320.81     1233.22    302.98 o
  -9   8   3      482.31      196.55    122.49 o
  -8   8   3      609.05      591.71    202.78 o
  -7   8   3    18381.26    19037.11    488.64 o
  -6   8   3    12458.30    12684.67    406.94 o
  -5   8   3      153.31       86.84     78.68 o
  -4   8   3    34837.91    35144.88    711.96 o
  -3   8   3   124323.63   124879.91   3526.46 o
  -2   8   3   131328.05   132127.28   1700.05 o
  -1   8   3    38842.22    38176.51    450.61 o
   0   8   3     1221.65     1244.44     88.72 o
   1   8   3    27513.21    26123.54    272.09 o
   2   8   3    44289.64    44358.63    554.46 o
   3   8   3    20507.08    22045.38    395.65 o
   4   8   3     4305.05     4650.92    262.92 o
   5   8   3      420.02      479.09    116.27 o
   6   8   3     3376.22     3396.86    183.79 o
   7   8   3    11706.24    11777.50    588.90 o
   8   8   3    25542.01    26182.28    869.64 o
   9   8   3     1534.55     1479.27    329.44 o
  10   8   3     8282.20     7795.14    595.31 o
  11   8   3    20794.04    19984.92    873.07 o
 -11   9   3     8862.85     8986.31    584.72 o
 -10   9   3     2859.26     2769.80    378.73 o
  -9   9   3      378.74      229.33    136.42 o
  -8   9   3       13.97       28.70    157.46 o
  -7   9   3     3776.16     3326.08    384.15 o
  -6   9   3    33067.78    33851.33    964.63 o
  -5   9   3    77190.80    81940.21   1493.82 o
  -4   9   3    53404.13    55264.56    899.45 o
  -3   9   3     1406.84     1374.47    102.43 o
  -2   9   3    36590.79    38479.78    570.45 o
  -1   9   3   101836.23    99711.73   1685.18 o
   0   9   3   131231.95   130014.78   2250.17 o
   1   9   3    38686.73    38456.24    621.53 o
   2   9   3     5259.77     4989.17    144.43 o
   3   9   3     3131.11     2844.72     92.67 o
   4   9   3     1491.97     2019.92    244.08 o
   5   9   3      261.94      753.06    216.87 o
   6   9   3      200.14      211.57     98.11 o
   7   9   3       50.99       46.51    112.66 o
   8   9   3    13285.23    13359.59    424.33 o
   9   9   3    38050.25    39780.08   1323.46 o
  10   9   3    34227.51    36136.77   1436.78 o
  11   9   3     6253.97     6146.07    800.84 o
 -11  10   3     1160.80      660.00    214.95 o
 -10  10   3       90.20     -156.49    211.74 o
  -9  10   3       33.43       77.45    141.65 o
  -8  10   3       88.39      367.63    176.84 o
  -7  10   3     5365.29     5381.43    246.75 o
  -6  10   3    11871.26    12173.98    365.78 o
  -5  10   3      504.87      379.18    106.04 o
  -4  10   3    38680.70    40227.26    909.48 o
  -3  10   3    94865.68    93812.57   1797.48 o
  -2  10   3    95165.34    96076.10   1579.12 o
  -1  10   3    29165.89    30389.51    620.31 o
   0  10   3      734.14      832.97    157.11 o
   1  10   3    33907.33    34536.65    614.52 o
   2  10   3    58620.18    58412.18    745.56 o
   3  10   3    10815.08    11049.25    224.31 o
   4  10   3      956.36      748.14    176.69 o
   5  10   3     1691.53     1699.99    357.47 o
   6  10   3      938.47     1045.35    313.23 o
   7  10   3     9505.42     9856.41    829.99 o
   8  10   3    16066.28    16646.92    743.06 o
   9  10   3     2867.29     2497.62    582.60 o
  10  10   3     7019.36     6737.66    410.67 o
  11  10   3    20170.70    21160.04   1289.24 o
 -10  11   3     1066.47      902.45    246.62 o
  -9  11   3     1785.38     1461.14    400.56 o
  -8  11   3     1498.09     1430.03    418.58 o
  -7  11   3      674.87      835.40    159.03 o
  -6  11   3     9855.63     9791.39    286.55 o
  -5  11   3    36548.59    36819.79    983.17 o
  -4  11   3    24666.24    26184.16    666.68 o
  -3  11   3     1318.43     1360.24    164.04 o
  -2  11   3     8930.82     9170.38    237.97 o
  -1  11   3    63694.06    65456.13    996.64 o
   0  11   3    56857.39    60320.54    890.10 o
   1  11   3    14689.76    14631.92    257.06 o
   2  11   3     5212.34     5267.33    133.48 o
   3  11   3     7621.35     7609.63    214.24 o
   4  11   3      191.62      241.94     87.05 o
   5  11   3        5.32       63.37    124.53 o
   6  11   3     1425.47     1183.31    323.33 o
   7  11   3      795.09      552.48    188.87 o
   8  11   3     4168.29     4593.22    531.52 o
   9  11   3    16241.54    16633.46    772.76 o
  10  11   3    18919.40    19450.24    695.92 o
 -10  12   3     1491.17      766.00    245.00 o
  -9  12   3     1858.69     1931.17    515.74 o
  -8  12   3       44.26       46.78    125.46 o
  -7  12   3     9147.22     9430.48    507.87 o
  -6  12   3    11991.70    12119.04    327.74 o
  -5  12   3     3731.98     3463.50    297.61 o
  -4  12   3     3229.53     3573.29    610.14 o
  -3  12   3    12647.00    14072.46    516.26 o
  -2  12   3     6032.76     6322.75    229.81 o
  -1  12   3     3127.91     3189.51    239.95 o
   0  12   3      648.47      664.65    146.24 o
   1  12   3    13383.54    13510.92    351.86 o
   2  12   3     9020.14     9016.47    296.91 o
   3  12   3      664.64      683.77    145.98 o
   4  12   3     1402.75     1558.34    358.27 o
   5  12   3     4644.42     4767.93    400.42 o
   6  12   3      869.26      635.62    193.62 o
   7  12   3      427.11      673.44    248.00 o
   8  12   3     6535.46     6310.46    500.20 o
   9  12   3     3918.63     3217.49    826.03 o
  -9  13   3     3327.83     2255.12    589.38 o
  -8  13   3     8946.48     8878.16    541.11 o
  -7  13   3     5718.30     5952.54    477.38 o
  -6  13   3      640.90      700.02    173.51 o
  -5  13   3       23.58      122.18    131.14 o
  -4  13   3     6078.95     6377.20    407.86 o
  -3  13   3     1357.43     1400.52    235.04 o
  -2  13   3        5.33      155.92     88.86 o
  -1  13   3       55.54      300.02     88.74 o
   0  13   3      695.34      760.01    130.66 o
   1  13   3     3416.54     3825.06    295.66 o
   2  13   3     7661.54     7833.14    238.60 o
   3  13   3    11148.72    11414.17    275.68 o
   4  13   3     3948.58     4100.52    821.49 o
   5  13   3      993.09      887.96    194.76 o
   6  13   3    11557.61    10542.58    506.95 o
   7  13   3    11737.69    12247.29    753.65 o
   8  13   3     2774.25     2581.62    598.90 o
   9  13   3      589.04      434.30    206.77 o
  -8  14   3     1455.87      912.34    393.13 o
  -7  14   3      315.52      226.76    186.29 o
  -6  14   3     5489.16     5530.32    239.18 o
  -5  14   3    11097.35    11044.82    391.71 o
  -4  14   3     9440.09     8754.95    442.47 o
  -3  14   3     2079.21     2176.72    500.53 o
  -2  14   3     3205.78     3014.26    509.05 o
  -1  14   3     9184.16     9308.43    325.95 o
   0  14   3    10122.09    10052.98    333.49 o
   1  14   3     3192.83     3328.29    232.75 o
   2  14   3       27.03      132.89     89.14 o
   3  14   3     5500.45     5172.35    344.22 o
   4  14   3    23249.29    24288.48   1007.41 o
   5  14   3    29095.04    30134.97    978.93 o
   6  14   3    13390.00    12451.17    459.15 o
   7  14   3      223.66      369.01    180.99 o
   8  14   3     1512.97      753.38    326.57 o
  -7  15   3    12120.20    11749.01    903.65 o
  -6  15   3    11249.19    10809.61    494.51 o
  -5  15   3     8355.27     8135.99    603.84 o
  -4  15   3       68.82      162.45    121.25 o
  -3  15   3       47.86      183.89    125.84 o
  -2  15   3     1925.78     1704.23    384.34 o
  -1  15   3     3393.34     3073.49    627.26 o
   0  15   3    10532.35    10184.46    284.66 o
   1  15   3    15578.34    16626.26    505.13 o
   2  15   3    17760.15    17885.07    855.06 o
   3  15   3     9672.01    10021.57    552.20 o
   4  15   3     3094.25     2947.65    644.68 o
   5  15   3      501.54      476.64    164.83 o
   6  15   3    10352.05    10289.13    718.42 o
   7  15   3    14803.97    16015.35    709.20 o
  -6  16   3       92.68      215.15    212.86 o
  -5  16   3     3971.89     3178.99   1050.79 o
  -4  16   3    12457.50    11647.20    583.84 o
  -3  16   3     9184.52     9274.23    705.75 o
  -2  16   3    10401.21    11254.95    463.10 o
  -1  16   3     8657.98     8945.51    397.07 o
   0  16   3      924.21     1197.88    361.96 o
   1  16   3     2984.18     2308.26    546.69 o
   2  16   3     9017.05     8795.02    385.91 o
   3  16   3     9644.65     9782.92    501.23 o
   4  16   3    12207.03    12164.14    495.93 o
   5  16   3    15238.53    15307.13   1066.31 o
   6  16   3     4554.94     4192.40    493.89 o
  -4  17   3     2522.55     1959.64    750.17 o
  -3  17   3       35.16      227.28    177.97 o
  -2  17   3      783.12      764.99    236.70 o
  -1  17   3     4413.39     4733.48    528.75 o
   0  17   3    10569.15    11279.20    453.28 o
   1  17   3     7450.50     6529.53    519.01 o
   2  17   3     2849.96     2195.73    680.22 o
   3  17   3     1109.96     1069.54    260.07 o
   4  17   3       42.50       22.04    188.45 o
  -2  18   3     1428.68      998.87    626.80 o
  -1  18   3     1646.47     1023.44    682.41 o
   0  18   3       19.69       46.71    136.69 o
   1  18   3     2294.98     1538.53    844.95 o
 -12   0   4     1117.25      466.50    309.89 o
 -11   0   4      331.95      296.31    186.53 o
 -10   0   4    18113.35    18539.26    703.94 o
  -9   0   4    32519.42    33063.66   1485.08 o
  -7   0   4    45727.28    48346.28   1829.76 o
  -6   0   4     4569.30     4593.42    161.84 o
  -5   0   4   118311.03   117908.21   1498.16 o
  -4   0   4    92419.82    91747.44    814.63 o
  -3   0   4    64191.37    61225.07    571.85 o
  -2   0   4    19761.85    19695.34    304.36 o
  -1   0   4       43.74      138.79     76.52 o
   0   0   4      291.31      386.02     64.87 o
   1   0   4    35312.50    35143.92    893.73 o
   2   0   4    49047.05    46506.88   1260.43 o
   3   0   4     5115.62     5143.25    109.31 o
   4   0   4      368.53      570.80     89.96 o
   5   0   4   140622.97   134031.91   3279.29 o
   6   0   4   230194.19   217897.16   1651.30 o
   7   0   4   128863.60   119860.92   2865.68 o
   8   0   4     4831.36     5033.39    314.70 o
   9   0   4     6690.18     7320.43    682.24 o
  10   0   4    28895.65    29378.46   1468.07 o
  11   0   4    21829.27    22511.94   1083.14 o
  12   0   4     4530.46     4299.19    339.33 o
 -12   1   4     3841.83     2328.12   1026.59 o
 -11   1   4    19007.41    18545.21    675.24 o
 -10   1   4    29115.31    29509.56   1627.71 o
  -9   1   4    10414.75    10779.99    410.15 o
  -8   1   4     5052.88     4847.99    375.15 o
  -7   1   4    95476.67    93478.65   2337.62 o
  -6   1   4   137222.80   129047.16   1700.30 o
  -5   1   4    80816.66    75754.48    829.60 o
  -4   1   4     2753.78     2760.21     42.66 o
  -3   1   4     5627.34     5845.84     68.23 o
  -2   1   4    23853.24    21795.39    416.52 o
  -1   1   4     6066.98     6397.94     62.59 o
   0   1   4     1930.47     2108.90     60.57 o
   1   1   4      352.85      257.94     74.85 o
   2   1   4    17231.12    17200.22    276.45 o
   3   1   4    89540.25    81024.66    569.81 o
   4   1   4   155254.84   146580.09   1260.55 o
   5   1   4   126858.39   119948.81   1176.05 o
   6   1   4     1782.32      550.47    772.56 o
   7   1   4    64413.95    63602.88   1101.09 o
   8   1   4    68627.77    71246.09   1565.68 o
   9   1   4    60247.63    64439.25   1257.83 o
  10   1   4    15139.99    15476.02    619.55 o
  11   1   4      176.42      210.30    173.29 o
  12   1   4     4792.47     4161.42   1632.08 o
 -13   2   4     3382.18     3468.91    415.03 o
 -12   2   4     4705.73     4536.41    777.55 o
 -11   2   4      939.73     1219.58    660.54 o
 -10   2   4     2187.05     2235.24    762.03 o
  -9   2   4    34138.23    36659.41   1209.13 o
  -8   2   4    66619.05    68814.10   1108.55 o
  -7   2   4    24503.35    25045.40    460.12 o
  -6   2   4     1928.51     1847.31     85.70 o
  -5   2   4    52113.34    52222.05    643.43 o
  -4   2   4    45523.72    44551.24    472.87 o
  -3   2   4     3689.81     3391.95     58.52 o
  -2   2   4      211.68      293.39     39.05 o
  -1   2   4    29230.36    27635.59    315.90 o
   0   2   4    14506.48    14997.80    160.04 o
   1   2   4   213546.41   203291.36   1415.26 o
   2   2   4    27202.25    26211.11    583.85 o
   3   2   4    29856.41    29661.14    443.54 o
   4   2   4      655.46      773.31     82.86 o
   5   2   4    54890.29    55517.18   1260.88 o
   6   2   4   117726.00   113798.09   1944.84 o
   7   2   4    64817.35    66051.35   1183.03 o
   8   2   4     1973.77     2134.97    234.43 o
   9   2   4    13235.76    13980.69    370.68 o
  10   2   4    26283.40    25192.48    758.91 o
  11   2   4    11305.73    11078.41   1443.11 o
  12   2   4     1791.60     1184.30    568.71 o
  13   2   4     1685.90     1731.69    555.23 o
 -13   3   4     5817.94     5638.21   1011.96 o
 -12   3   4      133.66      103.43    231.48 o
 -11   3   4     3435.79     2764.96   1417.71 o
 -10   3   4     8394.68     8235.97    223.99 o
  -9   3   4    14042.11    13734.08    454.21 o
  -8   3   4       69.65       96.34     56.72 o
  -7   3   4    22745.95    22643.60    462.34 o
  -6   3   4    28454.29    29361.71    578.24 o
  -5   3   4     4197.88     4088.18     74.11 o
  -4   3   4     8358.78     8235.54    143.88 o
  -3   3   4    15194.91    15315.46    163.88 o
  -2   3   4    49749.86    47484.36    431.12 o
  -1   3   4    15584.11    17154.08    167.32 o
   0   3   4    58441.92    56573.95    401.76 o
   1   3   4   236400.58   219637.53   1710.42 o
   2   3   4     9443.62     9830.62    131.34 o
   3   3   4    10477.72    10817.02    173.19 o
   4   3   4    16340.21    16030.97    324.48 o
   5   3   4    28992.48    28547.41    605.68 o
   6   3   4     7511.35     7911.09    236.94 o
   7   3   4    20118.07    20261.93    438.69 o
   8   3   4    15223.67    15592.66    490.17 o
   9   3   4    10848.73    11242.60    414.43 o
  10   3   4       16.87      116.48    121.69 o
  11   3   4    10517.36     9903.40    420.61 o
  12   3   4    10879.94    10743.78   1484.14 o
 -13   4   4     1497.11      817.64    805.38 o
 -12   4   4     5832.71     5664.97    936.14 o
 -11   4   4     7953.88     8783.96    492.78 o
 -10   4   4     3377.62     3254.77    358.40 o
  -9   4   4      228.75      213.66     93.34 o
  -8   4   4     3535.06     3529.65    173.49 o
  -7   4   4      142.29      141.05     47.38 o
  -6   4   4     1597.04     1489.64    134.97 o
  -5   4   4     8038.27     7933.53    148.00 o
  -4   4   4      151.29      210.36     45.74 o
  -3   4   4     5430.30     5873.44     98.78 o
  -2   4   4    30752.99    30043.79    421.85 o
  -1   4   4    94990.77    88760.54    755.25 o
   0   4   4    38233.38    37868.65    535.68 o
   1   4   4     3651.50     3998.53     74.24 o
   2   4   4    29935.78    29543.38    503.96 o
   3   4   4    28409.12    27385.69    513.69 o
   4   4   4    33626.28    34088.96    669.89 o
   5   4   4     1298.80     1410.14    115.77 o
   6   4   4     2521.81     2444.04    112.95 o
   7   4   4      838.24      709.27    145.81 o
   8   4   4     1819.62     1728.69    432.48 o
   9   4   4     8058.79     8531.67    228.23 o
  10   4   4    13710.54    13176.46    679.42 o
  11   4   4     1006.95      490.56    242.08 o
  12   4   4     5442.79     4632.40   1062.87 o
 -13   5   4    19332.23    19297.87   1289.71 o
 -12   5   4    10881.59    10672.28    445.27 o
 -11   5   4     2438.64     2432.92    484.63 o
 -10   5   4      504.59      458.05    164.92 o
  -9   5   4     6237.35     6443.05    376.98 o
  -8   5   4      149.72      266.77     95.22 o
  -7   5   4       36.31       82.74     35.91 o
  -6   5   4    13422.96    13576.10    275.75 o
  -5   5   4    45505.69    47286.74   1137.94 o
  -4   5   4    58046.08    57349.05    771.12 o
  -3   5   4    58505.70    56527.58    854.37 o
  -2   5   4    16423.79    16147.94    193.65 o
  -1   5   4     2186.91     1970.53     72.56 o
   0   5   4    44475.40    42196.64    612.86 o
   1   5   4   112690.59   105097.59    698.52 o
   2   5   4    32554.73    29779.31    423.41 o
   3   5   4    20714.17    19679.46    300.37 o
   4   5   4     1117.61     1073.05     95.02 o
   5   5   4     2589.09     2614.69    211.86 o
   6   5   4       53.07       82.87     40.42 o
   7   5   4     1258.73     1148.51    219.49 o
   8   5   4       74.40      204.64     80.26 o
   9   5   4     3084.78     1657.67   1345.18 o
  10   5   4    12390.63    13401.85    618.65 o
  11   5   4    25606.62    25064.80   1092.52 o
  12   5   4    12209.47    11886.97    624.05 o
 -12   6   4     8793.76     9170.45    432.42 o
 -11   6   4    19941.99    21246.61    899.42 o
 -10   6   4    11742.42    11858.75    362.31 o
  -9   6   4    13824.41    13671.83    535.36 o
  -8   6   4     4569.65     4832.72    197.20 o
  -7   6   4     7312.81     6478.12    436.33 o
  -6   6   4     6286.63     6330.80    529.98 o
  -5   6   4     1200.16     1411.48    247.72 o
  -4   6   4      119.55      173.73     81.16 o
  -3   6   4    26294.76    25732.79    373.88 o
  -2   6   4    91866.72    87426.84   1031.26 o
  -1   6   4    93214.44    89473.34   1017.30 o
   0   6   4    57863.19    57434.44    500.41 o
   1   6   4     6249.58     5915.08    114.18 o
   2   6   4     6020.76     6014.05    118.03 o
   3   6   4    12304.62    11750.03    196.88 o
   4   6   4    26142.55    25593.08    259.38 o
   5   6   4    28510.90    28316.41    536.30 o
   6   6   4    11313.00    10824.20    332.90 o
   7   6   4    14709.91    15081.53    536.70 o
   8   6   4     6026.56     6325.80    426.75 o
   9   6   4     4722.51     4606.45    448.80 o
  10   6   4      690.79      599.04    237.91 o
  11   6   4     3489.86     2944.57    609.24 o
  12   6   4    10465.43    10561.01    475.05 o
 -12   7   4     7988.11     8074.33   1040.29 o
 -11   7   4     1534.33     1668.80    438.30 o
 -10   7   4      214.67      186.17    202.13 o
  -9   7   4       33.08      283.69    528.32 o
  -8   7   4     4008.76     3464.32    339.83 o
  -7   7   4    12476.45    13099.62    711.60 o
  -6   7   4    19955.46    21035.31    512.13 o
  -5   7   4    26939.64    29026.02    511.00 o
  -4   7   4    18759.67    18404.30    418.32 o
  -3   7   4    18145.20    17750.64    323.86 o
  -2   7   4      834.64      809.03     68.58 o
  -1   7   4    19401.65    19298.36    256.19 o
   0   7   4    14934.08    14697.73    194.65 o
   1   7   4    67702.40    66525.34    923.58 o
   2   7   4    22619.69    21740.81    357.50 o
   3   7   4    17734.69    17231.76    298.38 o
   4   7   4     6539.63     6085.46    226.36 o
   5   7   4     1199.08     1211.60    137.31 o
   6   7   4      663.30      729.68    155.94 o
   7   7   4      786.79      624.14    155.21 o
   8   7   4     8252.47     8878.58    364.99 o
   9   7   4    12701.50    12679.50    638.98 o
  10   7   4    10277.94    10441.55    795.69 o
  11   7   4    10979.32    10608.37    489.86 o
  12   7   4     3818.24     2489.76    746.22 o
 -12   8   4     1653.76     1085.36    595.27 o
 -11   8   4     2727.27     2819.99    437.24 o
 -10   8   4     4853.95     4195.60    848.82 o
  -9   8   4     6242.02     6153.37    446.39 o
  -8   8   4     8254.62     8218.09    247.06 o
  -7   8   4     3914.58     4188.20    270.96 o
  -6   8   4     1149.29     1113.25    256.60 o
  -5   8   4       42.18       50.64     98.11 o
  -4   8   4     1732.16     1759.27    448.53 o
  -3   8   4     4466.59     4086.03    129.43 o
  -2   8   4    21984.08    22081.71    342.36 o
  -1   8   4     7364.94     7171.27    179.62 o
   0   8   4    10824.51    11362.10    239.68 o
   1   8   4    20797.72    21574.73    378.83 o
   2   8   4     1509.38     1628.69    162.68 o
   3   8   4     2029.34     1862.66    104.27 o
   4   8   4     8930.15     9015.36    291.41 o
   5   8   4    14883.21    14597.85    441.36 o
   6   8   4    13406.28    13607.43    421.67 o
   7   8   4     7794.02     7929.24    328.00 o
   8   8   4     1124.40     1372.73    308.73 o
   9   8   4      175.46      243.15    101.13 o
  10   8   4      212.05      167.73    273.73 o
  11   8   4     2079.93     1723.54    436.40 o
 -11   9   4       40.09      196.96    170.13 o
 -10   9   4       77.66      193.48     97.44 o
  -9   9   4      337.00      322.95    176.38 o
  -8   9   4      996.69      826.48    181.28 o
  -7   9   4     3545.60     3656.83    326.47 o
  -6   9   4     2134.00     2336.10    389.09 o
  -5   9   4      161.21      214.11    109.60 o
  -4   9   4      535.98      469.72    170.29 o
  -3   9   4      644.79      722.97    100.24 o
  -2   9   4     4203.71     4526.94    127.53 o
  -1   9   4      780.57      803.04    122.41 o
   0   9   4     4874.44     5098.47    181.99 o
   1   9   4      732.45     1021.15    128.56 o
   2   9   4      821.06      904.85    112.36 o
   3   9   4     5062.42     5201.45    126.66 o
   4   9   4     1606.05     1777.75    210.84 o
   5   9   4     5277.54     5087.21    147.56 o
   6   9   4     1410.95     1147.59    278.95 o
   7   9   4     2232.64     2340.30    453.13 o
   8   9   4     3155.88     2581.20    787.23 o
   9   9   4      948.93      625.33    215.91 o
  10   9   4      114.70       27.12    179.44 o
  11   9   4        3.88      144.30    135.55 o
 -11  10   4     1293.08      835.89    357.08 o
 -10  10   4     2382.16     1795.45    463.92 o
  -9  10   4     1055.55      835.42    294.13 o
  -8  10   4      499.83      342.96    119.80 o
  -7  10   4        6.45       49.98    148.81 o
  -6  10   4     5853.21     5836.97    211.19 o
  -5  10   4     1325.51     1451.87    284.21 o
  -4  10   4     1960.30     1978.42    388.71 o
  -3  10   4     4930.83     5204.50    188.98 o
  -2  10   4    11864.23    12605.56    337.90 o
  -1  10   4    21255.11    21246.53    573.53 o
   0  10   4     8603.94     8408.54    291.49 o
   1  10   4      277.83      261.45     51.89 o
   2  10   4     2696.79     2505.63    197.37 o
   3  10   4     9009.69     8655.47    220.36 o
   4  10   4     2242.90     2601.14    281.73 o
   5  10   4      351.45      340.81    115.18 o
   6  10   4        2.35      196.50    131.06 o
   7  10   4        3.59      223.65    190.11 o
   8  10   4     1309.57     1436.74    326.14 o
   9  10   4     4031.67     4310.85    763.19 o
  10  10   4     1035.25      547.73    245.84 o
 -10  11   4      107.45      250.00    181.47 o
  -9  11   4     2771.24     2715.47    719.70 o
  -8  11   4     3014.60     2453.88    442.02 o
  -7  11   4      427.72      168.19    156.90 o
  -6  11   4     2873.98     2448.00    473.18 o
  -5  11   4    27571.38    27911.99    683.82 o
  -4  11   4    20073.89    21106.93    477.83 o
  -3  11   4    18849.70    19065.52    437.34 o
  -2  11   4     7087.19     6961.85    218.68 o
  -1  11   4     3994.94     4091.47    191.49 o
   0  11   4    45862.12    47689.95    818.20 o
   1  11   4    49244.77    49843.99    770.10 o
   2  11   4    23585.25    23486.79    473.48 o
   3  11   4     4303.09     4249.19    241.37 o
   4  11   4      948.63      944.79    159.45 o
   5  11   4      611.24      816.17    240.57 o
   6  11   4      292.89      401.41    219.22 o
   7  11   4     1307.22     1463.82    391.45 o
   8  11   4       94.89      195.77    151.34 o
   9  11   4     4366.16     3435.65    938.13 o
  10  11   4     6979.14     6367.88    490.31 o
 -10  12   4    10733.81     9429.21    880.65 o
  -9  12   4     6367.95     6109.80    340.62 o
  -8  12   4      660.94      826.82    214.64 o
  -7  12   4     2898.31     3079.29    433.19 o
  -6  12   4    13077.58    12463.76    442.24 o
  -5  12   4     1101.85     1159.19    258.91 o
  -4  12   4     1362.46     1747.44    273.62 o
  -3  12   4    16706.59    17550.62    610.07 o
  -2  12   4    46403.65    47378.12    867.72 o
  -1  12   4    94870.27    99949.52   2087.20 o
   0  12   4    24598.98    24804.49    549.32 o
   1  12   4      410.50      353.19     77.61 o
   2  12   4    10815.76    10643.86    323.99 o
   3  12   4    19243.59    20375.38    575.06 o
   4  12   4    16019.28    16753.21    596.83 o
   5  12   4     6730.17     7272.53    452.38 o
   6  12   4      251.41      247.58    166.77 o
   7  12   4      441.40      424.29    158.00 o
   8  12   4    11562.63    11142.27    409.17 o
   9  12   4    11333.69    12450.43    797.84 o
  -9  13   4     3995.99     4020.77    343.62 o
  -8  13   4     1269.92     1217.69    469.44 o
  -7  13   4        1.95      -59.16    179.43 o
  -6  13   4     2262.94     2483.17    506.89 o
  -5  13   4    13712.56    13864.09    721.17 o
  -4  13   4    25129.57    25197.54    792.77 o
  -3  13   4    29860.92    30690.37    818.20 o
  -2  13   4    15944.87    15722.48    373.74 o
  -1  13   4     2157.98     2095.73    236.69 o
   0  13   4    35859.98    37469.65    758.17 o
   1  13   4    51130.92    52945.78    813.40 o
   2  13   4    35991.99    37571.79    748.55 o
   3  13   4     6470.26     6180.69    223.89 o
   4  13   4       19.12      176.91    127.44 o
   5  13   4     3717.05     3988.88    758.59 o
   6  13   4     1649.83     1873.34    375.86 o
   7  13   4     1740.89     1348.86    356.88 o
   8  13   4     3032.62     2147.94    724.42 o
   9  13   4      595.26      696.29    249.40 o
  -8  14   4      792.86      309.29    232.02 o
  -7  14   4      254.96      267.43    191.52 o
  -6  14   4     1578.13     1396.23    254.66 o
  -5  14   4     5727.13     6176.28    370.82 o
  -4  14   4     1778.30     1965.15    380.41 o
  -3  14   4     1726.87     1813.09    289.39 o
  -2  14   4    24414.90    25556.19    829.75 o
  -1  14   4    51268.02    53026.57    856.81 o
   0  14   4    21042.06    21676.59    478.05 o
   1  14   4       16.18       83.69     92.62 o
   2  14   4    12050.46    12166.50    292.84 o
   3  14   4    19524.21    19411.45    645.21 o
   4  14   4    11411.26    10273.08    439.70 o
   5  14   4      483.09      456.08    205.74 o
   6  14   4     3538.34     2809.53    771.20 o
   7  14   4     1212.85      799.84    314.61 o
   8  14   4      989.84      702.50    283.22 o
  -7  15   4     4313.89     4623.96    319.24 o
  -6  15   4     5919.47     6478.66    316.83 o
  -5  15   4       63.68      228.25    153.69 o
  -4  15   4     4685.80     4386.35    396.82 o
  -3  15   4    19236.41    18045.99    741.28 o
  -2  15   4     3788.06     3664.66    281.94 o
  -1  15   4     2034.07     1858.69    433.07 o
   0  15   4    15000.91    14771.04    398.57 o
   1  15   4    26876.81    26586.46    675.06 o
   2  15   4     2901.30     2574.52    446.12 o
   3  15   4     2652.83     2688.99    403.46 o
   4  15   4     8916.51     8478.82    540.00 o
   5  15   4    12099.66    11339.05    393.25 o
   6  15   4      461.84      427.73    195.47 o
   7  15   4     2721.51     2479.69    586.31 o
  -6  16   4      291.50       79.84    147.61 o
  -5  16   4    10390.71    10350.71    425.66 o
  -4  16   4    12314.48    11828.20    474.68 o
  -3  16   4     2075.11     1807.82    428.43 o
  -2  16   4      788.57      830.95    220.39 o
  -1  16   4     6049.92     6439.56    533.80 o
   0  16   4     2035.50     1723.33    384.45 o
   1  16   4      892.93      664.31    284.95 o
   2  16   4     7498.23     7273.68    411.58 o
   3  16   4     6482.40     6047.31    894.40 o
   4  16   4      604.97      244.25    210.76 o
   5  16   4     7018.82     7615.19    461.99 o
   6  16   4    17941.57    19149.01   1058.80 o
  -4  17   4     2252.36     1508.27    811.34 o
  -3  17   4     1501.29     1236.60    283.80 o
  -2  17   4     4158.39     3259.93    784.48 o
  -1  17   4      518.50      397.44    119.17 o
   0  17   4      341.29      441.79    236.09 o
   1  17   4      191.97      272.59    188.67 o
   2  17   4      766.54      688.28    265.59 o
   3  17   4    13442.61    13454.32    594.90 o
   4  17   4    23645.27    24251.52    877.44 o
  -2  18   4     2481.27     1597.34   1736.88 o
  -1  18   4       13.51      219.89    299.13 o
   0  18   4      649.08      471.84    278.67 o
   1  18   4     3259.66     2208.57   1075.63 o
 -12   1   5      593.83      490.57    312.76 o
 -11   1   5     3208.51     3152.59    313.30 o
 -10   1   5     4439.96     4802.16    787.27 o
  -9   1   5      150.97      195.68    112.47 o
  -8   1   5     3045.98     2966.76    241.67 o
  -7   1   5      156.95      242.88     76.63 o
  -6   1   5     8870.87     8997.18    163.68 o
  -5   1   5    50421.30    51592.10    684.70 o
  -4   1   5    42722.27    42328.25    709.28 o
  -3   1   5    14799.37    14928.60    165.77 o
  -2   1   5     3918.14     3886.33     70.17 o
  -1   1   5    18873.66    18669.67    266.30 o
   0   1   5    36812.81    36451.81    558.59 o
   1   1   5    30104.46    30581.29    360.76 o
   2   1   5      208.14      387.20     67.07 o
   3   1   5     7768.58     7756.68    127.44 o
   4   1   5    19055.78    18899.59    322.02 o
   5   1   5    14159.38    14529.72    283.18 o
   6   1   5     5968.90     6217.29    254.32 o
   7   1   5     1389.68     1377.53    434.95 o
   8   1   5      546.91      579.34    145.33 o
   9   1   5     3846.79     3814.61    294.34 o
  10   1   5    10303.53    10781.55    454.67 o
  11   1   5     6820.81     7141.61    461.57 o
  12   1   5     3544.60     2691.36    858.89 o
 -13   2   5     1351.53      577.32    769.76 o
 -12   2   5     1550.81     1284.52   1058.89 o
 -11   2   5      191.78       31.09    284.71 o
 -10   2   5       64.86      175.17     85.83 o
  -9   2   5     7897.61     8085.72    470.39 o
  -8   2   5    39789.51    40262.13    722.88 o
  -7   2   5    61359.95    60831.84    763.80 o
  -6   2   5    47110.22    48103.88    620.84 o
  -5   2   5     1925.36     1923.65     65.23 o
  -4   2   5      156.24      160.28     30.29 o
  -3   2   5    28084.17    27653.57    308.23 o
  -2   2   5   106433.58    98673.76    694.86 o
  -1   2   5    12280.51    11904.09    122.91 o
   0   2   5    52803.91    51223.97    651.31 o
   1   2   5    83493.80    81350.38    688.87 o
   2   2   5    31001.08    32489.71    330.41 o
   3   2   5    13361.30    13893.70    166.92 o
   4   2   5     6664.53     7055.59    177.21 o
   5   2   5     1033.37     1291.04    252.50 o
   6   2   5    20889.60    19810.35    470.28 o
   7   2   5    40198.79    39528.36   1023.57 o
   8   2   5    25598.97    27296.25    754.81 o
   9   2   5     7692.13     7817.62    594.96 o
  10   2   5     4828.70     5031.48    379.59 o
  11   2   5     2751.24     2585.28    833.54 o
  12   2   5     4510.43     4326.14    374.22 o
 -13   3   5     2437.78     1663.99    981.75 o
 -12   3   5     1618.11     1849.59    450.45 o
 -11   3   5     9548.64     9855.02   1677.96 o
 -10   3   5    17975.60    17964.06    754.85 o
  -9   3   5    32783.53    35135.60   1611.05 o
  -8   3   5    10909.22    10850.30    292.17 o
  -7   3   5      867.36      908.43     99.83 o
  -6   3   5    54301.57    54778.90    536.36 o
  -5   3   5    89870.29    88639.54    734.95 o
  -4   3   5   110186.16   104693.78    815.50 o
  -3   3   5    79409.72    74904.48    618.66 o
  -2   3   5      798.03      928.86     46.04 o
  -1   3   5     2996.02     3001.97     64.17 o
   0   3   5      957.96     1074.05     50.93 o
   1   3   5    39474.25    39240.45    530.12 o
   2   3   5    11195.29    11217.84    161.60 o
   3   3   5     1934.80     1796.27    110.22 o
   4   3   5    18459.90    17279.51    331.99 o
   5   3   5    46166.71    45283.34    756.18 o
   6   3   5    55880.71    54266.84   1870.11 o
   7   3   5     8645.16     8495.87    285.40 o
   8   3   5      546.09      496.56    161.87 o
   9   3   5    18100.05    18644.17    606.96 o
  10   3   5    31818.86    32870.91    471.25 o
  11   3   5    25660.35    27414.07    725.97 o
  12   3   5     4077.13     4464.35   1502.64 o
 -13   4   5        8.38      139.21    338.55 o
 -12   4   5      688.21      477.35    225.66 o
 -11   4   5     2905.34     2764.98    376.98 o
 -10   4   5      896.34      729.66    257.49 o
  -9   4   5     4007.18     4249.51    240.45 o
  -8   4   5    46329.34    48223.80    792.88 o
  -7   4   5    80369.48    83282.21    999.74 o
  -6   4   5    65814.91    66686.31    835.52 o
  -5   4   5     9705.58     9737.25    154.42 o
  -4   4   5     6880.73     6864.55    184.96 o
  -3   4   5   114181.15   109742.41    981.69 o
  -2   4   5    79294.90    74381.30    745.46 o
  -1   4   5    14730.24    14338.61    167.18 o
   0   4   5     2059.09     1911.51     54.29 o
   1   4   5      331.68      248.08     40.46 o
   2   4   5    10919.34    10741.85    173.80 o
   3   4   5     2574.19     2651.36     83.68 o
   4   4   5    18287.25    18027.67    333.80 o
   5   4   5       35.45       85.52     91.75 o
   6   4   5    25939.65    25963.14    575.93 o
   7   4   5    48132.14    50210.09    833.30 o
   8   4   5    48460.23    49563.09   1122.44 o
   9   4   5    20822.09    21540.65    653.04 o
  10   4   5     2932.59     2898.60    797.64 o
  11   4   5     4340.70     4820.44    587.71 o
  12   4   5     6934.63     5840.77    863.54 o
 -13   5   5      321.58      354.01    279.30 o
 -12   5   5     2025.36     1321.66    510.99 o
 -11   5   5      120.13      280.18    114.92 o
 -10   5   5     7314.16     7851.30    364.59 o
  -9   5   5    32074.48    34528.59    923.30 o
  -8   5   5    47970.91    49710.25    737.32 o
  -7   5   5       13.57       36.45     43.97 o
  -6   5   5    25728.60    25137.14    449.10 o
  -5   5   5    93375.47    88642.45   1389.19 o
  -4   5   5   124838.19   122400.59   1076.76 o
  -3   5   5    31106.85    30934.78    419.66 o
  -2   5   5     4303.28     4010.27     56.17 o
  -1   5   5    38792.06    38399.99    470.75 o
   0   5   5    17741.68    18477.60    218.70 o
   1   5   5     3345.12     3543.89     79.90 o
   2   5   5     1535.01     1512.71     85.02 o
   3   5   5     3910.29     3716.48    206.26 o
   4   5   5      561.68      609.73    116.45 o
   5   5   5    41366.64    41848.11    963.54 o
   6   5   5    46062.31    46613.79    965.70 o
   7   5   5     7880.78     7609.39    280.64 o
   8   5   5      204.78      200.07     76.29 o
   9   5   5    17625.22    17317.72   1182.42 o
  10   5   5    24333.43    23225.25    937.01 o
  11   5   5    14071.71    15344.50   1259.15 o
  12   5   5     1583.83     1008.36    737.93 o
 -12   6   5      588.58      113.44    238.40 o
 -11   6   5     6533.35     6573.14    357.68 o
 -10   6   5    17467.31    19011.15    500.50 o
  -9   6   5     2895.30     3201.64    537.35 o
  -8   6   5     4994.97     5598.36    262.40 o
  -7   6   5    21724.47    22724.03    493.64 o
  -6   6   5    28241.44    29035.80    655.59 o
  -5   6   5     4480.73     4529.03    195.60 o
  -4   6   5    10476.41    10756.41    252.56 o
  -3   6   5    44603.50    41158.86    515.07 o
  -2   6   5    27721.36    26916.32    388.37 o
  -1   6   5       75.83       73.79     33.44 o
   0   6   5    26180.38    26149.07    331.34 o
   1   6   5    48616.93    49906.19    659.58 o
   2   6   5    28856.40    30526.18    524.77 o
   3   6   5      643.34      766.53     78.65 o
   4   6   5    25901.82    25442.26    384.90 o
   5   6   5    15689.52    15320.42    332.92 o
   6   6   5       92.68      161.29     42.29 o
   7   6   5     6591.74     6658.66    385.10 o
   8   6   5    17219.01    15602.11   1905.91 o
   9   6   5     5688.25     5484.46    442.20 o
  10   6   5       40.18      231.39    190.47 o
  11   6   5    10299.75     9667.35    724.73 o
  12   6   5     4876.25     4636.62    506.00 o
 -12   7   5    27076.28    30016.04   1328.86 o
 -11   7   5    10681.93    11488.68    877.25 o
 -10   7   5      208.84      302.06    159.63 o
  -9   7   5    15693.94    16053.13    441.28 o
  -8   7   5    23814.12    24764.44    404.65 o
  -7   7   5     1657.98     1937.88    402.76 o
  -6   7   5     6610.67     6981.22    379.76 o
  -5   7   5    17168.58    17787.40    499.97 o
  -4   7   5     9503.84     9281.18    195.82 o
  -3   7   5     7963.03     8633.80    208.78 o
  -2   7   5   113951.09   111453.93   1159.01 o
  -1   7   5    69987.56    68582.10    930.94 o
   0   7   5    11841.09    11211.17    161.98 o
   1   7   5     8585.90     8568.71    168.90 o
   2   7   5   104354.15   101299.04   1252.63 o
   3   7   5    84081.17    83878.70   1368.36 o
   4   7   5    29353.67    29025.60    501.83 o
   5   7   5     3061.75     3274.61    177.92 o
   6   7   5    18300.91    18737.22    499.79 o
   7   7   5     3847.57     3998.38    507.30 o
   8   7   5      381.07      273.89    150.75 o
   9   7   5     1728.89     1452.20    351.77 o
  10   7   5     2573.85     2255.52    531.21 o
  11   7   5        3.33      152.94    184.63 o
  12   7   5     6374.16     6270.51    545.79 o
 -12   8   5      105.40       99.79    166.53 o
 -11   8   5     9450.77     9307.58    973.48 o
 -10   8   5    37936.91    40049.67   1004.19 o
  -9   8   5    24551.57    25558.65    650.43 o
  -8   8   5     1150.02     1009.37    196.07 o
  -7   8   5      943.84      827.79    162.06 o
  -6   8   5     1083.41     1365.56    242.62 o
  -5   8   5      276.24      288.70    119.22 o
  -4   8   5    16540.13    16251.49    515.89 o
  -3   8   5    34226.80    34647.14    508.95 o
  -2   8   5     3376.16     3448.82    108.85 o
  -1   8   5    31800.71    32411.78    435.21 o
   0   8   5   103417.23    98820.05    920.51 o
   1   8   5    93817.31    93723.56   1764.57 o
   2   8   5    32409.50    33057.38    431.98 o
   3   8   5     1826.37     2163.70    102.43 o
   4   8   5    45747.03    46216.39    762.20 o
   5   8   5    51137.89    52416.90    890.14 o
   6   8   5    15927.43    15495.59    387.88 o
   7   8   5      287.38      402.60    171.92 o
   8   8   5       62.26       60.45    132.99 o
   9   8   5      248.93      -86.98    183.73 o
  10   8   5     4338.62     3912.99    441.32 o
  11   8   5    10769.18    10597.52    529.42 o
 -11   9   5    27077.54    26544.72   1719.94 o
 -10   9   5     6592.04     6620.67    533.35 o
  -9   9   5     8214.52     8100.55    321.28 o
  -8   9   5    28058.52    29089.85    800.45 o
  -7   9   5     6228.52     6339.53    254.53 o
  -6   9   5      113.69      234.68     87.42 o
  -5   9   5       54.45       97.63     99.67 o
  -4   9   5      425.41      429.11    156.26 o
  -3   9   5    36556.42    36651.68    583.46 o
  -2   9   5   115000.14   114812.10   2060.34 o
  -1   9   5    65614.29    66499.70    842.48 o
   0   9   5     2980.33     3037.93    146.12 o
   1   9   5    21517.41    21048.60    403.54 o
   2   9   5   120834.01   120071.13   1468.43 o
   3   9   5   175923.52   175378.98   2217.17 o
   4   9   5    54074.60    55901.88    944.00 o
   5   9   5     1243.52     1472.36    217.62 o
   6   9   5     5862.22     6170.64    434.66 o
   7   9   5     5073.93     4544.37    430.43 o
   8   9   5     1512.35     1319.15    238.56 o
   9   9   5       25.84       -1.75    122.54 o
  10   9   5       64.53      268.10    152.51 o
  11   9   5     6213.30     6159.94    813.67 o
 -11  10   5    11068.18    11534.20    829.41 o
 -10  10   5    34383.17    37880.33   1248.38 o
  -9  10   5    23164.35    24834.34    998.97 o
  -8  10   5     2739.00     2824.41    496.52 o
  -7  10   5      716.51      768.48    215.86 o
  -6  10   5        7.65       22.62    132.49 o
  -5  10   5      215.69      284.20    112.58 o
  -4  10   5     4868.43     5125.32    204.56 o
  -3  10   5    21856.96    21214.20    409.93 o
  -2  10   5     1477.42     1427.55    175.22 o
  -1  10   5    27751.83    27718.78    561.02 o
   0  10   5   109976.05   112579.89   1477.39 o
   1  10   5    86396.01    89421.63   1241.20 o
   2  10   5    35035.48    35583.55    605.54 o
   3  10   5     2231.68     2330.57    129.43 o
   4  10   5    23962.05    23752.31    555.29 o
   5  10   5    45242.82    45452.83    832.88 o
   6  10   5    15696.86    16375.23    493.28 o
   7  10   5     2370.33     2970.19    471.38 o
   8  10   5      193.92      180.99    175.45 o
   9  10   5       63.24      183.59    128.82 o
  10  10   5     4583.62     4772.79    728.85 o
 -10  11   5     1683.00     1160.91    395.77 o
  -9  11   5     1166.55     1029.80    318.30 o
  -8  11   5     7927.26     7856.90    363.55 o
  -7  11   5     1117.04     1675.01    287.35 o
  -6  11   5      304.49      279.66    112.43 o
  -5  11   5      117.62      264.06    116.82 o
  -4  11   5     1155.16     1243.06    225.29 o
  -3  11   5     1995.16     1896.25    242.29 o
  -2  11   5    35740.44    35304.30    753.13 o
  -1  11   5    35218.41    36824.86    687.55 o
   0  11   5    11370.33    11204.06    350.44 o
   1  11   5     7082.70     7252.60    362.11 o
   2  11   5    29599.52    30212.94    643.57 o
   3  11   5    23201.50    23846.21    546.99 o
   4  11   5    16513.05    16221.61    387.61 o
   5  11   5       37.01       13.62    123.53 o
   6  11   5     4786.69     4505.76    412.45 o
   7  11   5     5066.40     5294.93    745.59 o
   8  11   5       12.75       71.12    180.65 o
   9  11   5     1284.75     1072.09    274.17 o
  10  11   5      516.99      330.05    146.79 o
 -10  12   5    11103.90     9800.42   1071.41 o
  -9  12   5     5600.64     5523.25    342.22 o
  -8  12   5      976.60      847.22    227.14 o
  -7  12   5     5885.67     6031.72    383.94 o
  -6  12   5     2092.65     2420.47    410.75 o
  -5  12   5      800.48      826.32    206.74 o
  -4  12   5     3562.07     3678.64    338.00 o
  -3  12   5    12805.96    12840.84    396.90 o
  -2  12   5     5561.09     5406.55    212.77 o
  -1  12   5     6103.11     6312.27    230.23 o
   0  12   5    36623.16    36804.88    765.85 o
   1  12   5    19367.35    20110.15    462.51 o
   2  12   5     4209.74     4262.80    199.99 o
   3  12   5      155.86      267.16    100.58 o
   4  12   5    11035.85    11430.97    445.94 o
   5  12   5    11082.98    10621.90    763.46 o
   6  12   5      807.17      900.86    273.90 o
   7  12   5     1303.40     1210.78    403.50 o
   8  12   5     4000.25     4387.18    417.52 o
   9  12   5     1415.75      820.37    256.87 o
  -9  13   5     4021.69     3519.16    458.15 o
  -8  13   5     5285.93     4180.92    471.82 o
  -7  13   5      232.60      269.27    140.49 o
  -6  13   5     5015.63     5093.30    337.15 o
  -5  13   5     9368.97     9841.26    381.72 o
  -4  13   5    18724.61    18905.96    546.44 o
  -3  13   5     2669.73     2737.71    436.47 o
  -2  13   5       45.05      106.46     91.13 o
  -1  13   5     1780.35     1991.90    293.08 o
   0  13   5      561.01      520.01    143.31 o
   1  13   5       32.07      199.07     87.96 o
   2  13   5       53.90      168.85    107.99 o
   3  13   5     1634.86     1620.35    408.11 o
   4  13   5      723.62      839.23    305.84 o
   5  13   5     5293.65     5507.22    347.46 o
   6  13   5     9536.73     9055.29    334.23 o
   7  13   5     1517.58     1014.93    257.21 o
   8  13   5      248.66      249.29    136.62 o
   9  13   5     6566.05     6345.63    592.62 o
  -8  14   5     8736.13     8463.32    794.85 o
  -7  14   5    15407.01    16166.92    903.77 o
  -6  14   5    14316.40    14716.09    505.58 o
  -5  14   5     3189.33     2972.88    431.20 o
  -4  14   5      203.57      278.45    125.59 o
  -3  14   5     8680.11     9509.25    603.26 o
  -2  14   5    13370.46    12787.30    419.32 o
  -1  14   5    12399.21    12455.93    396.85 o
   0  14   5     6344.09     6244.83    295.62 o
   1  14   5     4638.33     4757.24    241.19 o
   2  14   5     2280.96     2456.10    343.61 o
   3  14   5     3967.27     4177.71    794.22 o
   4  14   5      235.74      269.49    148.52 o
   5  14   5       44.00      270.22    175.04 o
   6  14   5     7273.24     7054.24    818.76 o
   7  14   5    16038.07    16606.30    750.30 o
   8  14   5    12136.69    11065.84    573.71 o
  -7  15   5       44.56      232.37    129.97 o
  -6  15   5     7624.80     6865.22    783.59 o
  -5  15   5    13839.49    14228.16    432.77 o
  -4  15   5    15687.01    16395.97    881.44 o
  -3  15   5    10451.97    10468.71    374.34 o
  -2  15   5     5593.97     5591.94    603.75 o
  -1  15   5     2749.16     2503.15    506.64 o
   0  15   5      107.07      202.76     87.42 o
   1  15   5     4016.86     3760.79    362.54 o
   2  15   5     6565.42     6964.36    644.42 o
   3  15   5     9985.45    10742.10    786.94 o
   4  15   5    15436.71    15816.05    671.09 o
   5  15   5    10633.50    10386.51    467.26 o
   6  15   5     5717.73     6517.27    618.29 o
   7  15   5      745.31      433.52    370.77 o
  -6  16   5     6076.80     6166.47    513.83 o
  -5  16   5     1677.10     1579.94    435.29 o
  -4  16   5       55.97       76.07    135.33 o
  -3  16   5     1190.97      784.80    159.61 o
  -2  16   5     4293.86     3863.63    296.86 o
  -1  16   5    11946.29    11102.67    491.03 o
   0  16   5    14079.77    14024.23    577.22 o
   1  16   5     8711.80     8736.12    341.91 o
   2  16   5     8025.77     9180.44   1018.05 o
   3  16   5     4441.26     4095.73    717.86 o
   4  16   5       30.42      293.63    180.08 o
   5  16   5     4016.49     3715.34    608.55 o
  -4  17   5     1759.14     1163.03    464.87 o
  -3  17   5     1505.84     1099.44    266.54 o
  -2  17   5     6218.17     6088.06    868.35 o
  -1  17   5     3092.05     2423.99    602.43 o
   0  17   5      159.39      211.40    209.53 o
   1  17   5     2850.50     2245.78    732.63 o
   2  17   5     4287.16     3189.31    785.87 o
   3  17   5    14117.86    14723.17    774.27 o
   4  17   5    13061.59    13891.32    603.36 o
  -1  18   5     1288.62      956.57    801.35 o
   0  18   5     5287.14     4863.48    981.42 o
   1  18   5     1080.12      831.11    321.66 o
 -12   0   6     1972.55     1607.39   1077.89 o
 -11   0   6      601.53      337.34    209.56 o
 -10   0   6     6680.19     6725.10    423.98 o
  -9   0   6      784.35      926.64    296.59 o
  -8   0   6      508.04      909.47    281.34 o
  -7   0   6    28036.39    27357.58    857.60 o
  -6   0   6    77715.60    75457.92    916.41 o
  -5   0   6   195925.08   196807.53    600.77 o
  -4   0   6   139307.45   131135.73   1146.85 o
  -3   0   6     6247.31     6513.88    163.71 o
  -2   0   6    58392.21    56736.45    694.33 o
  -1   0   6     2885.65     3095.57     62.97 o
   0   0   6   188044.80   171309.55   2012.93 o
   1   0   6    23397.86    21982.52    577.18 o
   2   0   6     5590.43     6108.14    152.87 o
   3   0   6       12.11       86.62     42.30 o
   4   0   6    23734.18    22597.93    950.57 o
   5   0   6    35845.04    35714.79    865.41 o
   6   0   6     2329.38     2371.98    607.14 o
   7   0   6     5588.01     5671.38    396.45 o
   8   0   6    47689.48    47947.11   2526.77 o
   9   0   6    83254.39    83243.96   2687.60 o
  10   0   6   102881.02   111219.50   1267.29 o
  11   0   6     9576.88    10049.39    502.83 o
 -12   1   6     4182.77     4170.03    402.22 o
 -11   1   6      180.36       31.88    135.03 o
 -10   1   6       72.44      209.69    136.17 o
  -9   1   6     3907.44     4108.44    246.71 o
  -8   1   6    18379.46    18799.46    522.99 o
  -7   1   6    41070.41    41228.36    721.02 o
  -6   1   6    19615.64    19650.83    264.10 o
  -5   1   6     1067.66     1009.24     56.15 o
  -4   1   6   187066.28   177994.69   1244.79 o
  -3   1   6   177890.38   167372.61   1239.27 o
  -2   1   6    58605.03    55052.09    527.12 o
  -1   1   6     4010.68     3885.46     87.87 o
   0   1   6     2318.62     2300.91     61.86 o
   1   1   6    24171.94    22338.25    402.21 o
   2   1   6    26740.05    26024.54    258.48 o
   3   1   6     3781.27     3925.31     93.84 o
   4   1   6     4908.98     5328.69    151.18 o
   5   1   6     7973.08     7563.76    186.20 o
   6   1   6    41778.64    42482.66    961.63 o
   7   1   6    80069.66    80353.17   3129.36 o
   8   1   6    38056.96    37469.50   1003.99 o
   9   1   6     2048.92     1735.49    371.06 o
  10   1   6    25258.71    26496.49   1198.71 o
  11   1   6    45301.71    48998.81   1617.28 o
  12   1   6    31908.96    30426.31   2395.05 o
 -13   2   6      112.02      183.99    232.70 o
 -12   2   6     4732.65     4116.03   1493.09 o
 -11   2   6     4010.31     3789.45    297.92 o
 -10   2   6     1641.56     1792.49    445.27 o
  -9   2   6     6523.00     6783.48    486.84 o
  -8   2   6      293.08      332.80     81.33 o
  -7   2   6     4318.66     4751.77    100.91 o
  -6   2   6    23547.43    23153.67    311.65 o
  -5   2   6    72407.89    67821.89    588.43 o
  -4   2   6    66485.13    63739.62    551.43 o
  -3   2   6      910.26      932.05     56.07 o
  -2   2   6    31733.36    30903.48    368.26 o
  -1   2   6    54579.38    51448.06    495.04 o
   0   2   6    59342.65    56965.54    841.54 o
   1   2   6    36423.27    35640.29    668.32 o
   2   2   6     5975.32     5910.84     95.83 o
   3   2   6      167.51      168.83     57.23 o
   4   2   6     5031.38     4072.41    221.05 o
   5   2   6    24845.39    24074.62    633.45 o
   6   2   6    15567.39    15549.09    572.77 o
   7   2   6      402.14      447.17    152.92 o
   8   2   6    14755.91    15057.40    446.05 o
   9   2   6    32719.06    31770.26    916.45 o
  10   2   6    32138.97    32849.89    692.20 o
  11   2   6     2733.16     2823.06    957.95 o
  12   2   6     3609.18     3465.81   1122.51 o
 -13   3   6     3627.95     3413.69   1008.98 o
 -12   3   6       53.09      103.00    184.70 o
 -11   3   6     7955.42     8141.19    344.74 o
 -10   3   6     7629.63     7561.71    248.98 o
  -9   3   6      103.02      205.50    107.47 o
  -8   3   6     4243.94     4335.62    171.48 o
  -7   3   6     9753.43    10107.21    210.22 o
  -6   3   6    20233.91    20250.36    320.78 o
  -5   3   6     2688.59     2754.14    123.60 o
  -4   3   6    29884.25    29940.17    322.29 o
  -3   3   6    32534.30    31575.27    326.97 o
  -2   3   6     3070.81     3312.72     65.37 o
  -1   3   6     2360.78     2547.11     58.07 o
   0   3   6    15998.43    16524.90    187.22 o
   1   3   6    17818.08    18294.17    232.96 o
   2   3   6       75.59      272.32     52.57 o
   3   3   6    20917.27    20939.95    428.85 o
   4   3   6    26280.89    24883.84    525.00 o
   5   3   6     3669.69     3602.32    150.49 o
   6   3   6     5076.32     5204.03    177.70 o
   7   3   6    17678.42    17794.73    504.17 o
   8   3   6    16060.48    16932.15    619.78 o
   9   3   6     3093.98     3218.23    390.95 o
  10   3   6    10450.82     9857.87    342.79 o
  11   3   6    10305.00    10694.39    689.34 o
  12   3   6     5333.30     4411.18   1366.74 o
 -13   4   6    12202.44    11223.14    747.84 o
 -12   4   6    13489.11    13831.74    574.37 o
 -11   4   6    12249.69    12137.11    453.13 o
 -10   4   6     2215.99     2015.41    414.04 o
  -9   4   6    26790.48    27312.96    568.79 o
  -8   4   6    40229.21    40905.38    839.29 o
  -7   4   6    17987.20    17881.17    369.62 o
  -6   4   6     2226.76     2405.66    110.99 o
  -5   4   6      442.29      444.40     67.23 o
  -4   4   6      477.50      493.24     77.76 o
  -3   4   6     4847.30     4619.71    104.70 o
  -2   4   6    29163.50    29901.75    335.24 o
  -1   4   6    11224.42    11744.85    136.27 o
   0   4   6     2971.65     3355.10     64.15 o
   1   4   6    83679.54    83673.46   1074.36 o
   2   4   6   104882.17   101165.99   1152.62 o
   3   4   6    22872.99    20978.01    413.37 o
   4   4   6      223.28      327.81    120.34 o
   5   4   6    17433.58    17379.53    364.35 o
   6   4   6    35792.00    36588.20    720.09 o
   7   4   6    13741.46    14272.27    315.27 o
   8   4   6      896.41      817.59    189.93 o
   9   4   6     1366.73     1207.41    321.04 o
  10   4   6     3416.37     3372.68   1042.88 o
  11   4   6     3603.94     2659.83    787.77 o
  12   4   6     4302.97     3819.09    960.81 o
 -13   5   6        2.63      175.05    319.00 o
 -12   5   6     3033.67     2907.96    890.94 o
 -11   5   6    20135.17    20802.61   1143.15 o
 -10   5   6    44012.72    45355.48   1271.52 o
  -9   5   6    20214.31    21598.92    719.57 o
  -8   5   6      640.54      544.62    123.30 o
  -7   5   6     1048.07      911.77    109.50 o
  -6   5   6     4615.34     4287.20    104.18 o
  -5   5   6     5139.69     4908.84    148.22 o
  -4   5   6      252.66      377.85     53.81 o
  -3   5   6     7416.38     7351.59    122.80 o
  -2   5   6    28722.17    28645.57    362.37 o
  -1   5   6    98025.72    95612.02    892.74 o
   0   5   6    38934.98    37396.66    432.20 o
   1   5   6    15990.64    15792.54    237.30 o
   2   5   6     2224.45     2535.66    100.23 o
   3   5   6    27816.41    26944.24    540.80 o
   4   5   6    95919.57    87819.38   1135.23 o
   5   5   6    39267.88    36993.87    732.60 o
   6   5   6    12952.50    12373.85    307.59 o
   7   5   6      733.90      682.62    147.26 o
   8   5   6     2542.17     2358.24    333.54 o
   9   5   6     1816.50     1469.73   1025.87 o
  10   5   6       16.48      -12.11    200.15 o
  11   5   6      967.08      407.52    281.04 o
  12   5   6     3201.41     3158.63    736.19 o
 -12   6   6    16128.08    15899.35    856.81 o
 -11   6   6     4109.28     3929.00    458.90 o
 -10   6   6      535.79      465.70    133.46 o
  -9   6   6    17011.15    16787.74    343.67 o
  -8   6   6    41243.29    43578.30    501.29 o
  -7   6   6    21117.36    21500.88    480.72 o
  -6   6   6    18900.91    18911.88    392.25 o
  -5   6   6     2601.73     2453.82    126.28 o
  -4   6   6     2632.84     2575.99     75.32 o
  -3   6   6     5399.84     5348.88    102.48 o
  -2   6   6      346.42      468.06     67.19 o
  -1   6   6      345.77      377.77     56.32 o
   0   6   6    33371.06    33877.13    398.76 o
   1   6   6   115872.56   112560.15   1640.41 o
   2   6   6   151769.47   145182.78   2111.36 o
   3   6   6    59760.87    58322.20   1095.43 o
   4   6   6     7700.45     7363.31    185.16 o
   5   6   6     4202.54     3915.64    141.94 o
   6   6   6    13834.62    13259.05    311.96 o
   7   6   6    12270.52    12624.76    424.35 o
   8   6   6    10782.50    10471.22    519.53 o
   9   6   6     8257.66     8491.36    689.94 o
  10   6   6     3189.00     2886.42    705.98 o
  11   6   6     4326.21     3901.43    946.88 o
  12   6   6     5180.56     4294.25    969.50 o
 -12   7   6     6448.63     6347.48    423.99 o
 -11   7   6    14822.63    15062.87    621.74 o
 -10   7   6    15466.26    15911.49    537.34 o
  -9   7   6    21207.46    21295.71    841.34 o
  -8   7   6     4308.61     3923.66    268.74 o
  -7   7   6      272.93      258.04    113.13 o
  -6   7   6     2224.89     3061.05    467.87 o
  -5   7   6     3834.98     3967.90    288.19 o
  -4   7   6    14843.86    14718.68    277.95 o
  -3   7   6    18266.35    17916.29    289.39 o
  -2   7   6    17147.48    16735.38    257.38 o
  -1   7   6    21882.22    21490.41    279.21 o
   0   7   6    30534.50    31070.46    478.56 o
   1   7   6    12372.12    13206.03    243.90 o
   2   7   6    16196.64    16728.90    223.36 o
   3   7   6    18918.99    19119.21    329.04 o
   4   7   6    42939.06    44903.36    777.88 o
   5   7   6    41738.01    42733.20    687.75 o
   6   7   6    18831.89    18579.12    440.76 o
   7   7   6     2256.24     1923.29    458.99 o
   8   7   6      319.49      327.65    198.93 o
   9   7   6      106.61      101.94    143.44 o
  10   7   6     3682.15     3469.56    757.72 o
  11   7   6     4077.06     4685.83    672.86 o
 -12   8   6     1455.91     1128.75    604.58 o
 -11   8   6      562.61      337.25    211.67 o
 -10   8   6        1.34      141.17    148.12 o
  -9   8   6      840.29     1152.12    252.98 o
  -8   8   6     3933.38     3803.67    218.85 o
  -7   8   6     2366.71     2648.58    406.73 o
  -6   8   6      776.64      982.56    237.52 o
  -5   8   6     7086.06     7122.40    351.92 o
  -4   8   6     5728.91     5725.29    115.87 o
  -3   8   6      225.82      200.47     56.59 o
  -2   8   6      534.11      551.00     85.79 o
  -1   8   6     1711.67     1810.77     98.22 o
   0   8   6     7582.56     7328.54    233.20 o
   1   8   6    19833.30    20015.43    358.04 o
   2   8   6    21165.65    21212.24    398.71 o
   3   8   6     6388.91     6390.60    165.73 o
   4   8   6     4485.18     4399.50    109.69 o
   5   8   6      135.05      111.76     77.95 o
   6   8   6     7201.72     7112.49    263.90 o
   7   8   6     5868.59     6530.12    791.91 o
   8   8   6     6012.27     6096.00    460.01 o
   9   8   6     8383.48     8205.25    452.77 o
  10   8   6     2255.81     1943.82    431.70 o
  11   8   6     1474.90     1280.23    341.59 o
 -11   9   6       79.43      211.32    214.07 o
 -10   9   6       78.00      174.72    178.15 o
  -9   9   6      132.32      166.69    159.15 o
  -8   9   6      434.15      526.22    132.68 o
  -7   9   6      205.44      288.44    102.21 o
  -6   9   6       21.52      134.35    101.96 o
  -5   9   6      318.49      381.97    150.63 o
  -4   9   6     1083.03     1035.78    118.17 o
  -3   9   6     1348.80     1366.56     97.09 o
  -2   9   6      111.32      187.82     61.42 o
  -1   9   6      337.75      412.14    118.77 o
   0   9   6      115.99      153.50     69.50 o
   1   9   6      155.76      169.52     54.86 o
   2   9   6     4114.43     4027.09    155.60 o
   3   9   6      594.46      538.39    103.77 o
   4   9   6      402.63      419.53     82.47 o
   5   9   6     1232.95     1236.65    214.27 o
   6   9   6     1412.42     1615.70    312.74 o
   7   9   6      227.48      259.11     96.24 o
   8   9   6      793.01      890.54    228.97 o
   9   9   6      486.01      516.78    172.67 o
  10   9   6     1232.96      819.02    307.99 o
  11   9   6      820.15      891.97    232.41 o
 -11  10   6     3358.80     2511.93   1135.10 o
 -10  10   6       38.06      166.17    153.86 o
  -9  10   6     3783.27     3100.37    724.77 o
  -8  10   6     6334.62     5938.92    341.38 o
  -7  10   6     7340.25     6652.28    355.30 o
  -6  10   6       65.35      185.94    123.74 o
  -5  10   6        0.52       39.20    123.01 o
  -4  10   6     2023.43     1930.34    115.95 o
  -3  10   6     1726.75     1746.39    100.54 o
  -2  10   6      342.38      412.22     66.21 o
  -1  10   6     1132.93     1162.44    194.12 o
   0  10   6     3124.78     3507.81    182.55 o
   1  10   6    11279.97    11228.73    397.60 o
   2  10   6    31218.98    32377.08    575.37 o
   3  10   6    21642.11    21613.76    411.00 o
   4  10   6      983.79      762.88    105.44 o
   5  10   6     3511.59     3219.33    264.99 o
   6  10   6     3677.09     3917.14    684.14 o
   7  10   6     2425.17     2573.18    477.16 o
   8  10   6      685.43      764.16    218.56 o
   9  10   6      261.54      256.23    155.00 o
  10  10   6       34.42      -70.35    206.98 o
 -10  11   6    22716.94    22889.75   1025.38 o
  -9  11   6    11537.71    12570.33    642.84 o
  -8  11   6     1056.52      917.77    183.18 o
  -7  11   6      374.14      251.99    115.11 o
  -6  11   6     4598.59     4917.53    331.91 o
  -5  11   6     3820.30     3857.28    473.21 o
  -4  11   6      312.38      304.27    101.05 o
  -3  11   6     2313.86     1950.77    146.53 o
  -2  11   6    19423.32    19954.56    436.28 o
  -1  11   6    24008.38    24077.97    577.37 o
   0  11   6    16853.29    15989.99    280.58 o
   1  11   6     2065.23     2356.34    353.47 o
   2  11   6     3044.03     2898.67    305.21 o
   3  11   6    55458.43    55981.23    938.57 o
   4  11   6    51322.09    54041.70    942.23 o
   5  11   6    13617.54    13316.35    398.90 o
   6  11   6     1498.58     1704.16    400.11 o
   7  11   6       22.45      226.69    165.29 o
   8  11   6     3076.62     2604.04    704.91 o
   9  11   6      960.40      760.87    272.02 o
  10  11   6        5.60       61.34    171.42 o
 -10  12   6      562.63       91.68    254.29 o
  -9  12   6    13201.34    13216.96    725.84 o
  -8  12   6    24958.83    26207.74   1150.01 o
  -7  12   6    23839.67    24308.81    649.10 o
  -6  12   6    12917.40    13780.60    359.25 o
  -5  12   6      968.11     1032.00    218.85 o
  -4  12   6       78.14      224.15    103.33 o
  -3  12   6     5071.93     5556.44    249.10 o
  -2  12   6     4716.49     4539.26    283.79 o
  -1  12   6     1171.08     1371.73    203.12 o
   0  12   6    12705.17    13162.97    374.19 o
   1  12   6    35048.13    36481.36    780.35 o
   2  12   6    67478.98    69002.56   1079.68 o
   3  12   6    40920.89    43086.84    813.13 o
   4  12   6     1414.35     1556.21    308.90 o
   5  12   6     5071.37     5214.00    928.06 o
   6  12   6    17964.91    19189.41    636.33 o
   7  12   6    15299.95    14776.54    765.93 o
   8  12   6     8750.15     8340.21    738.35 o
   9  12   6      990.66      955.64    319.97 o
  -9  13   6    12831.71    13056.11    676.62 o
  -8  13   6      770.30      571.82    267.28 o
  -7  13   6     1120.82     1024.21    253.77 o
  -6  13   6     8477.63     8501.21    363.31 o
  -5  13   6     2925.96     2911.59    515.65 o
  -4  13   6      194.16      278.55    149.32 o
  -3  13   6      391.46      380.59    140.66 o
  -2  13   6    11833.29    12272.08    302.77 o
  -1  13   6    38908.23    39991.14    805.95 o
   0  13   6    22116.91    21344.54    528.12 o
   1  13   6    10821.36    11108.88    247.37 o
   2  13   6      330.96      239.69     96.22 o
   3  13   6    34114.64    35515.90    752.21 o
   4  13   6    55435.68    59559.30   1729.30 o
   5  13   6    23678.40    25804.29    775.95 o
   6  13   6     3538.51     3371.26    609.88 o
   7  13   6       52.88       29.22    206.84 o
   8  13   6     2898.09     2475.72    592.07 o
  -8  14   6    14332.61    14167.14    641.52 o
  -7  14   6    11056.40    10595.28    538.01 o
  -6  14   6      849.23      683.58    225.00 o
  -5  14   6      253.63      376.02    174.88 o
  -4  14   6      812.38      702.51    167.51 o
  -3  14   6     2074.22     1833.49    363.35 o
  -2  14   6     5858.09     5764.49    244.17 o
  -1  14   6     2749.99     2596.22    225.73 o
   0  14   6      849.73      785.21    111.87 o
   1  14   6    17386.65    17329.43    378.34 o
   2  14   6    38582.93    42483.54   1069.35 o
   3  14   6    18368.02    19090.65    553.69 o
   4  14   6       44.67      166.81    131.82 o
   5  14   6     8420.99     7637.59    730.52 o
   6  14   6    15196.23    15861.27    662.32 o
   7  14   6     8825.13     8487.67    631.49 o
   8  14   6      975.27      563.93    305.89 o
  -7  15   6     6584.48     6788.09    510.12 o
  -6  15   6    10385.04    10769.80    388.25 o
  -5  15   6      616.33      399.75    119.03 o
  -4  15   6     2526.16     2456.87    504.59 o
  -3  15   6     3472.88     4016.64    764.00 o
  -2  15   6      397.79      394.15    136.03 o
  -1  15   6     2120.49     2018.41    402.16 o
   0  15   6    25653.09    26076.82    743.42 o
   1  15   6     9646.72     9184.49    353.04 o
   2  15   6       84.38       91.01    208.41 o
   3  15   6     9999.35    10895.34    378.63 o
   4  15   6    17004.91    16943.20    626.16 o
   5  15   6     3383.35     2552.26    525.77 o
   6  15   6        9.27      171.32    207.51 o
   7  15   6     4103.99     3105.50   1918.56 o
  -6  16   6     9761.58     9716.53    479.69 o
  -5  16   6    21746.82    21018.45    760.92 o
  -4  16   6     7451.94     7076.30    465.32 o
  -3  16   6      163.88      185.07    132.74 o
  -2  16   6    10232.77     9637.59    347.15 o
  -1  16   6    12242.60    12957.58    616.29 o
   0  16   6     3577.59     3660.36    516.55 o
   1  16   6      321.81      218.05    197.12 o
   2  16   6     5658.10     5752.19    513.28 o
   3  16   6     1551.74     1499.39    386.33 o
   4  16   6     1727.17     1343.10    525.67 o
   5  16   6     7207.77     6196.43    518.94 o
  -4  17   6    17202.63    16974.74    786.53 o
  -3  17   6    34865.13    36936.67   1003.45 o
  -2  17   6    19047.56    18137.98    625.35 o
  -1  17   6      837.92      625.37    227.25 o
   0  17   6     1011.95      774.64    340.19 o
   1  17   6     3896.68     3118.25   1169.20 o
   2  17   6     2552.09     2217.06    935.14 o
   3  17   6       12.51      124.20    147.39 o
   4  17   6      187.48       31.42    197.47 o
  -1  18   6    23511.14    22184.87   1893.65 o
   0  18   6    16560.24    16623.03    952.21 o
 -12   1   7     1182.07      852.04    660.70 o
 -11   1   7      728.52      562.47    228.63 o
 -10   1   7     2906.26     2200.07    567.48 o
  -9   1   7     2208.81     2171.35    482.77 o
  -8   1   7     7155.39     7339.17    598.26 o
  -7   1   7     9598.08     9471.83    178.71 o
  -6   1   7     4706.05     4676.62    116.25 o
  -5   1   7     2600.60     2483.20     62.76 o
  -4   1   7     3145.89     3252.70     53.91 o
  -3   1   7     3691.27     3586.04     50.20 o
  -2   1   7    46234.83    43563.93    435.87 o
  -1   1   7    32448.89    32418.58    487.27 o
   0   1   7    14656.42    14368.78    186.29 o
   1   1   7     5398.29     5705.56     92.68 o
   2   1   7      848.21      851.27    108.02 o
   3   1   7     2629.38     2708.07     75.52 o
   4   1   7     2311.19     2160.69     99.37 o
   5   1   7     8001.85     7996.48    221.41 o
   6   1   7     4211.38     4302.86    320.12 o
   7   1   7     3240.35     3367.12    229.55 o
   8   1   7     3689.89     3941.38    479.48 o
   9   1   7     1275.60      913.79    283.30 o
  10   1   7      586.81      508.55    188.35 o
  11   1   7     1127.44      898.22    333.58 o
  12   1   7     2252.52     2250.92    709.68 o
 -13   2   7    10951.36    10632.40    630.28 o
 -12   2   7     6442.77     5554.78    427.84 o
 -11   2   7     1661.51     1460.22    458.73 o
 -10   2   7     1356.49     1228.84    332.66 o
  -9   2   7      238.78      316.15    111.42 o
  -8   2   7     1091.21     1290.36    196.81 o
  -7   2   7      182.11      228.50     56.48 o
  -6   2   7     7367.93     7099.78    135.84 o
  -5   2   7    26167.36    25453.06    353.04 o
  -4   2   7    33255.14    30574.18    437.49 o
  -3   2   7    84626.24    77306.06    739.11 o
  -2   2   7    11075.88    10667.03    126.04 o
  -1   2   7     8918.60     9138.17    130.26 o
   0   2   7    53123.07    48159.81   1102.92 o
   1   2   7   209583.95   195930.06   3952.13 o
   2   2   7    36140.49    35379.99    367.30 o
   3   2   7    21837.90    21918.35    402.99 o
   4   2   7     3530.67     3208.09    132.81 o
   5   2   7      504.40      515.72    120.59 o
   6   2   7     1518.67     1494.62    284.31 o
   7   2   7     3001.03     3260.85    222.12 o
   8   2   7      342.82      402.89    236.04 o
   9   2   7    11177.17    11375.89    301.13 o
  10   2   7    26295.93    27768.80    829.04 o
  11   2   7    26151.89    26687.05   1026.68 o
  12   2   7    10034.39     9267.70    523.15 o
 -13   3   7      556.01      697.98    296.70 o
 -12   3   7     5772.08     5010.31    678.04 o
 -11   3   7     7006.52     5543.68    641.00 o
 -10   3   7     2798.44     2763.05    414.92 o
  -9   3   7     7944.04     8319.92    240.88 o
  -8   3   7    16925.90    17420.29    404.51 o
  -7   3   7    30622.92    31547.93    651.37 o
  -6   3   7    45591.02    46860.25    472.03 o
  -5   3   7    18162.21    18299.37    234.73 o
  -4   3   7     3075.17     3447.65     67.49 o
  -3   3   7    64387.97    61555.45    664.56 o
  -2   3   7   180295.03   169032.31   2138.11 o
  -1   3   7   159822.44   145574.89   1403.76 o
   0   3   7    77976.16    71769.76    612.54 o
   1   3   7    56599.53    56044.97    569.16 o
   2   3   7      246.26      133.21     36.67 o
   3   3   7    14923.53    14332.87    368.74 o
   4   3   7    16123.86    16855.26    448.71 o
   5   3   7    10037.17    10065.27    310.99 o
   6   3   7     4074.59     4355.40    214.83 o
   7   3   7     9843.21    10206.83    586.14 o
   8   3   7    20829.92    21296.23    814.54 o
   9   3   7    23652.63    23127.99    674.73 o
  10   3   7     9128.48     8929.80    296.92 o
  11   3   7      578.48      418.71    155.16 o
  12   3   7     8089.89     8074.12   1157.57 o
 -13   4   7    17385.64    17235.19   1180.65 o
 -12   4   7     1980.54     1427.77    518.58 o
 -11   4   7       64.99       27.39    103.52 o
 -10   4   7      300.12      228.08    106.20 o
  -9   4   7     1029.08     1032.59    151.03 o
  -8   4   7     1329.06     1382.68    225.22 o
  -7   4   7       88.83      105.97     51.29 o
  -6   4   7     1911.74     1899.94     75.88 o
  -5   4   7    57862.57    56828.27   1124.64 o
  -4   4   7   172618.84   167510.39   1999.44 o
  -3   4   7   150388.41   145000.44   1851.83 o
  -2   4   7    15698.15    15174.56    194.09 o
  -1   4   7     6674.46     6781.14     94.95 o
   0   4   7    79735.37    75654.57    916.25 o
   1   4   7   100151.21    89223.02    793.25 o
   2   4   7    38514.55    37474.52    671.87 o
   3   4   7      894.87      950.09    123.77 o
   4   4   7      669.14      841.49    167.39 o
   5   4   7      934.32      988.00    208.83 o
   6   4   7     1790.67     1642.04    168.90 o
   7   4   7     5590.25     5343.53    317.83 o
   8   4   7     3001.80     2987.29    284.65 o
   9   4   7    11519.24    11282.29    307.77 o
  10   4   7    21606.96    21149.16    994.12 o
  11   4   7    26381.13    26473.15   1154.59 o
  12   4   7    13280.75    12192.38    494.96 o
 -13   5   7     3643.83     2535.36   1570.17 o
 -12   5   7     8191.37     7138.98    422.80 o
 -11   5   7     1021.86      937.44    216.11 o
 -10   5   7        4.04       -9.63    132.72 o
  -9   5   7     2796.89     2768.20    438.73 o
  -8   5   7        5.70       77.01     59.83 o
  -7   5   7     3829.50     3937.07    173.28 o
  -6   5   7    35965.75    35449.02    705.32 o
  -5   5   7    56237.32    55808.60   1054.15 o
  -4   5   7       37.35      148.71     51.48 o
  -3   5   7    16025.37    15652.67    204.83 o
  -2   5   7   112645.62   110593.50   1385.81 o
  -1   5   7   139948.00   130616.24   1259.29 o
   0   5   7    13664.01    12680.68    186.80 o
   1   5   7     3098.38     2999.64     92.29 o
   2   5   7    29783.32    28631.58    440.34 o
   3   5   7    20354.70    19979.47    420.78 o
   4   5   7      264.09      387.99     70.25 o
   5   5   7      882.79     1041.39    225.73 o
   6   5   7     4769.70     4879.78    234.45 o
   7   5   7       70.04      155.87     62.90 o
   8   5   7    23985.81    24545.06    754.14 o
   9   5   7    29667.48    29920.22   1603.20 o
  10   5   7     5135.04     5125.35    414.07 o
  11   5   7       72.36       29.68    200.82 o
  12   5   7     4898.48     3737.33   1279.66 o
 -12   6   7     4221.97     3913.74    882.46 o
 -11   6   7    11485.49    10325.31    667.66 o
 -10   6   7     4484.69     4502.57    277.27 o
  -9   6   7       76.77      175.38     74.65 o
  -8   6   7    10264.25    10048.09    352.24 o
  -7   6   7    24408.53    24090.69    363.68 o
  -6   6   7     1323.89     1329.22    105.60 o
  -5   6   7    24195.89    24951.85    444.30 o
  -4   6   7    43197.09    42521.46    489.69 o
  -3   6   7    35529.05    35263.34    477.69 o
  -2   6   7     1914.82     1867.26     65.70 o
  -1   6   7    15457.19    16034.55    204.62 o
   0   6   7    53004.86    51385.33    819.51 o
   1   6   7    69432.76    66672.64    741.80 o
   2   6   7      881.81      929.37    109.45 o
   3   6   7     9683.94     8845.51    206.62 o
   4   6   7    34238.80    34411.31    620.10 o
   5   6   7    10689.26    10389.60    242.90 o
   6   6   7     1369.92     1065.68    183.76 o
   7   6   7    18520.63    18567.42    472.29 o
   8   6   7    12546.48    13622.88    474.80 o
   9   6   7       10.75       95.78    131.79 o
  10   6   7     2524.32     2394.34    674.89 o
  11   6   7     9563.36     7933.84    398.17 o
  12   6   7     4846.65     3243.80    984.49 o
 -12   7   7     7227.83     7804.26    679.12 o
 -11   7   7     1573.67      867.28    468.28 o
 -10   7   7    20338.68    21033.76    683.09 o
  -9   7   7    26899.22    28653.37    741.71 o
  -8   7   7    34719.80    36579.23    878.78 o
  -7   7   7     9686.61    10157.14    320.49 o
  -6   7   7    18619.83    18056.93    484.99 o
  -5   7   7    47027.56    47386.25    637.01 o
  -4   7   7     4570.89     4544.02    119.39 o
  -3   7   7     1240.30     1265.13     97.47 o
  -2   7   7     6786.25     6726.99    199.34 o
  -1   7   7     9801.67     9630.18    170.91 o
   0   7   7      418.34      428.84     87.32 o
   1   7   7    70686.11    68626.27    706.14 o
   2   7   7   108528.05   102630.69   1286.65 o
   3   7   7    23258.81    23069.66    399.19 o
   4   7   7     4333.24     4156.35    130.67 o
   5   7   7    40556.62    41437.41    927.59 o
   6   7   7    54397.20    53751.88    909.02 o
   7   7   7    21492.44    22586.71    788.30 o
   8   7   7       55.51       68.68    194.90 o
   9   7   7     8892.46     9484.03    322.98 o
  10   7   7     6484.67     6789.29    477.94 o
  11   7   7      296.30      183.86    222.63 o
 -12   8   7    25241.55    28460.21   3068.20 o
 -11   8   7    37897.75    39429.52   1597.12 o
 -10   8   7    17023.91    16857.35    461.35 o
  -9   8   7      669.29      684.68    171.72 o
  -8   8   7    29490.02    28964.85    737.77 o
  -7   8   7   114560.78   125974.29   1630.29 o
  -6   8   7    68729.27    74944.00   1208.91 o
  -5   8   7     3882.79     4557.16    302.68 o
  -4   8   7     3850.16     3776.62     96.52 o
  -3   8   7     6134.88     6196.55    135.71 o
  -2   8   7     1455.31     1610.92    100.77 o
  -1   8   7     4538.21     4276.17    120.40 o
   0   8   7    40912.88    41314.95    583.00 o
   1   8   7     7682.51     7521.79    195.00 o
   2   8   7    39931.91    42038.25    670.65 o
   3   8   7   132032.77   129149.05   1572.99 o
   4   8   7    95316.43    95532.90   1524.95 o
   5   8   7    33849.40    34729.07    593.73 o
   6   8   7      471.57      440.27    128.33 o
   7   8   7    38091.27    39437.85   1070.34 o
   8   8   7    44315.85    44348.16   1048.20 o
   9   8   7    18096.02    18613.71   1392.70 o
  10   8   7     1793.56     1194.06    312.11 o
  11   8   7      109.77       -3.45    215.62 o
 -11   9   7     1592.56     1097.22    473.24 o
 -10   9   7    26093.13    27817.31    857.91 o
  -9   9   7    55983.55    61161.95   1421.56 o
  -8   9   7    48821.88    50533.92   1543.20 o
  -7   9   7     8278.90     8869.47    272.87 o
  -6   9   7    13230.24    12718.41    361.11 o
  -5   9   7    31712.25    33149.09    797.78 o
  -4   9   7     8202.05     8584.66    171.89 o
  -3   9   7       81.39       87.02     38.47 o
  -2   9   7     2459.55     2402.57     98.58 o
  -1   9   7       33.25       55.09     72.11 o
   0   9   7    18066.13    17946.76    377.27 o
   1   9   7    71005.62    72429.69   1136.50 o
   2   9   7    87233.97    87652.13   1947.66 o
   3   9   7     2311.58     2502.78    197.81 o
   4   9   7    15256.16    14887.39    304.70 o
   5   9   7    64717.56    69619.19   1228.97 o
   6   9   7    90309.27    99889.20   2303.88 o
   7   9   7    43301.22    44338.42   1032.00 o
   8   9   7     2380.41     2294.18    555.64 o
   9   9   7     3371.75     3339.27    755.42 o
  10   9   7     3455.35     2918.45    909.96 o
  11   9   7      231.82      314.16    196.43 o
 -11  10   7    29996.68    30587.60   1429.79 o
 -10  10   7    13689.09    14008.92    579.62 o
  -9  10   7      957.54      552.10    170.63 o
  -8  10   7    13942.81    14055.17    356.84 o
  -7  10   7    54592.82    57343.13   1025.21 o
  -6  10   7    31294.16    31318.76    754.07 o
  -5  10   7    10061.89    10316.80    347.58 o
  -4  10   7      127.44      124.28     46.37 o
  -3  10   7     1112.78     1230.85     95.17 o
  -2  10   7      422.95      396.11     86.66 o
  -1  10   7     2772.69     2692.69    185.95 o
   0  10   7    13896.40    13700.50    258.52 o
   1  10   7     1900.92     2785.23    381.73 o
   2  10   7    32795.60    34649.94    628.15 o
   3  10   7   103559.69   105887.82   1784.07 o
   4  10   7    69597.44    70660.18   1335.66 o
   5  10   7    35835.21    36004.66    859.20 o
   6  10   7      139.67      158.63    222.07 o
   7  10   7    23469.52    22552.27    780.41 o
   8  10   7    30321.68    31211.51    984.10 o
   9  10   7    12803.81    12416.20    487.32 o
  10  10   7     1715.00     1170.46    401.25 o
 -10  11   7    16093.64    16883.92    786.13 o
  -9  11   7    27446.91    27107.65    809.79 o
  -8  11   7    20500.02    20772.93    781.41 o
  -7  11   7     3045.56     2731.92    497.50 o
  -6  11   7     2906.75     3569.83    486.86 o
  -5  11   7    11790.47    12122.43    447.09 o
  -4  11   7     8152.43     7640.38    410.67 o
  -3  11   7      790.43      855.97    168.28 o
  -2  11   7      213.10      343.63    107.82 o
  -1  11   7      224.00      254.89     93.22 o
   0  11   7     7306.37     7662.89    236.78 o
   1  11   7    42127.30    43936.46    910.94 o
   2  11   7    24029.78    23151.69    457.90 o
   3  11   7     2925.18     2812.03    330.81 o
   4  11   7     6066.47     5708.93    260.36 o
   5  11   7    22144.23    22679.96    732.26 o
   6  11   7    44996.31    46216.40   1374.17 o
   7  11   7    18734.33    17657.86    691.14 o
   8  11   7        9.97     -164.53    194.63 o
   9  11   7     2256.44     2118.06    463.54 o
  10  11   7     1819.42     1130.31    610.23 o
 -10  12   7     4598.21     4122.04    848.89 o
  -9  12   7      720.48      689.92    274.63 o
  -8  12   7     3560.91     3086.56    614.13 o
  -7  12   7     7977.52     7856.62    469.74 o
  -6  12   7     3443.15     3477.37    525.89 o
  -5  12   7      162.44      200.65     97.35 o
  -4  12   7     7683.14     7159.12    262.17 o
  -3  12   7     9631.36     9525.46    380.83 o
  -2  12   7      205.19      191.55     90.95 o
  -1  12   7     4282.50     4229.73    315.94 o
   0  12   7    12774.00    12718.54    401.96 o
   1  12   7     7328.51     7261.02    304.25 o
   2  12   7       19.56      138.65     72.08 o
   3  12   7    16755.93    15989.75    376.89 o
   4  12   7     9919.74    10589.23    807.91 o
   5  12   7     2595.26     2261.00    558.88 o
   6  12   7      288.11      418.31    273.89 o
   7  12   7     9225.19     9466.05    716.76 o
   8  12   7     4103.44     3279.23    783.72 o
   9  12   7       35.46      184.34    196.49 o
  -9  13   7      703.50      575.00    236.23 o
  -8  13   7        8.43      102.96    151.84 o
  -7  13   7     1877.05     2160.90    364.91 o
  -6  13   7     6117.56     6334.63    305.20 o
  -5  13   7     2913.97     3056.01    344.99 o
  -4  13   7      925.89      887.99    234.95 o
  -3  13   7     4350.19     4494.49    466.40 o
  -2  13   7    19152.16    19556.17    456.17 o
  -1  13   7    14191.90    13846.31    297.76 o
   0  13   7     1793.71     1907.65    275.56 o
   1  13   7       22.95      144.76     91.73 o
   2  13   7     2492.73     2700.36    289.33 o
   3  13   7      876.06      800.46    238.61 o
   4  13   7       16.73      104.09    248.48 o
   5  13   7       21.89      181.00    244.15 o
   6  13   7       38.11      289.03    163.30 o
   7  13   7      609.94      582.55    247.18 o
   8  13   7     4590.67     3222.67    811.52 o
  -8  14   7       53.77      255.08    126.00 o
  -7  14   7      150.08      184.27    148.61 o
  -6  14   7     5730.01     6240.46    638.58 o
  -5  14   7     7237.74     7065.10    341.97 o
  -4  14   7    11086.80    12593.45    430.58 o
  -3  14   7    11748.95    12455.21    347.65 o
  -2  14   7     2001.82     2043.87    411.64 o
  -1  14   7      327.93      478.25    122.98 o
   0  14   7     6223.80     6147.41    298.97 o
   1  14   7    15355.11    14959.11    423.44 o
   2  14   7     9912.24    10540.81    292.40 o
   3  14   7     3519.88     3539.36    508.40 o
   4  14   7     5214.91     4538.82    904.25 o
   5  14   7     2131.34     2035.32    504.38 o
   6  14   7     1401.77     1389.40    421.81 o
   7  14   7       23.08      180.05    185.05 o
  -7  15   7     7093.88     6543.47    418.17 o
  -6  15   7     5016.24     3748.87    404.26 o
  -5  15   7       57.69       83.73    108.19 o
  -4  15   7       35.57      214.61    148.34 o
  -3  15   7     9244.94     9650.62    327.45 o
  -2  15   7    21527.47    22006.51    698.16 o
  -1  15   7    20811.00    22484.76    637.45 o
   0  15   7    21886.98    22176.85    638.14 o
   1  15   7    10130.63     9567.48    382.07 o
   2  15   7      539.54      495.15    194.58 o
   3  15   7     2167.24     1653.25    311.03 o
   4  15   7     1575.42     1530.73    432.16 o
   5  15   7     6294.17     5683.59    634.01 o
   6  15   7     7773.71     8238.29    701.61 o
  -6  16   7    10363.40     9807.14    383.31 o
  -5  16   7     7898.88     7002.49    470.71 o
  -4  16   7     4720.28     5512.24    489.16 o
  -3  16   7     7120.44     7221.87    420.84 o
  -2  16   7     1563.31     1191.22    227.32 o
  -1  16   7       37.28       74.30    162.80 o
   0  16   7      106.98      157.77    110.45 o
   1  16   7     2667.58     2513.78    628.17 o
   2  16   7    15300.29    15443.26    580.05 o
   3  16   7    12133.13    12175.05    388.36 o
   4  16   7     9821.95     9878.25    458.65 o
   5  16   7     6333.82     6543.96    417.13 o
  -4  17   7       56.65       46.40    175.97 o
  -3  17   7      700.81      550.54    160.22 o
  -2  17   7     3401.47     2530.52    787.65 o
  -1  17   7     2365.83     1835.68    496.84 o
   0  17   7     1680.29     1860.94    548.10 o
   1  17   7     3778.91     3880.38    475.16 o
   2  17   7     1883.81     1862.14    411.42 o
   3  17   7       10.02      185.54    139.71 o
 -12   0   8    40317.04    40658.92   1996.69 o
 -11   0   8    22546.39    22286.31   1134.88 o
 -10   0   8     3132.03     2705.60   1154.15 o
  -9   0   8     3988.98     4798.21    792.73 o
  -8   0   8     7569.35     7433.88    385.88 o
  -7   0   8     2779.04     2778.95    206.66 o
  -6   0   8    10471.24    10440.61    273.64 o
  -5   0   8      486.58      683.90    130.21 o
  -4   0   8    29329.09    29491.34    542.39 o
  -3   0   8   102657.94    95277.84   1651.61 o
  -1   0   8   185241.59   171649.77   2301.33 o
   0   0   8      232.04      388.09     99.82 o
   1   0   8    81983.73    74887.66   1209.46 o
   2   0   8    76160.87    72501.64    832.37 o
   3   0   8    39331.44    38171.17    781.30 o
   4   0   8    37038.57    36395.98   1148.78 o
   5   0   8     6513.75     7456.03    542.73 o
   6   0   8      110.76      231.78    179.02 o
   7   0   8    13527.26    13348.23    523.25 o
   8   0   8    17958.97    18024.81    799.29 o
   9   0   8     1379.35     1251.00    408.46 o
  10   0   8     2036.34     1992.27    515.81 o
  11   0   8    17889.61    17222.55    994.73 o
 -12   1   8      654.37      570.75    305.03 o
 -11   1   8    16118.92    15988.12   1169.06 o
 -10   1   8    29956.67    29039.26    984.70 o
  -9   1   8    14891.47    15803.37    424.33 o
  -8   1   8      503.81      460.07    107.03 o
  -7   1   8     4733.45     4597.54    104.84 o
  -6   1   8    10941.20    11017.80    206.81 o
  -5   1   8    19574.64    18277.21    210.91 o
  -4   1   8    45978.96    43488.44    465.06 o
  -3   1   8    44673.25    44100.69    584.67 o
  -2   1   8     1336.40     1582.87     51.56 o
  -1   1   8   139719.55   129289.20   1125.48 o
   0   1   8   296318.50   273440.56   3024.07 o
   1   1   8   140642.05   134990.52   2153.63 o
   2   1   8     2064.60     2016.26     62.08 o
   3   1   8     2632.80     2829.72     89.17 o
   4   1   8    19485.72    19131.08    338.50 o
   5   1   8    45420.82    46916.95    797.76 o
   6   1   8        4.37       11.47    101.07 o
   7   1   8     2041.24     1961.74    315.42 o
   8   1   8    10351.34    10518.62    481.95 o
   9   1   8    11458.68    12063.09    510.36 o
  10   1   8    40920.41    41378.50   1531.41 o
  11   1   8    30590.37    30551.81   1232.83 o
  12   1   8      980.57      954.75    319.50 o
 -13   2   8    24258.64    24525.97   1416.22 o
 -12   2   8    16577.50    17803.90   1081.20 o
 -11   2   8    10163.75     9966.30    520.18 o
 -10   2   8       63.71       89.20     84.53 o
  -9   2   8     7783.80     7742.18    280.75 o
  -8   2   8    14112.14    14404.94    487.26 o
  -7   2   8     3674.79     3605.47     85.35 o
  -6   2   8    25029.51    25840.96    290.64 o
  -5   2   8     2275.19     2310.00     89.66 o
  -4   2   8     4463.49     4509.50     61.00 o
  -3   2   8    28907.18    28097.12    371.31 o
  -2   2   8   116830.24   107151.55   1166.33 o
  -1   2   8    62316.56    57605.92   1083.94 o
   0   2   8     5288.98     5265.40    132.19 o
   1   2   8    51381.85    48630.32   1112.49 o
   2   2   8    67022.81    63137.34    862.84 o
   3   2   8    22703.77    22522.10    488.98 o
   4   2   8     4461.60     4328.33    152.07 o
   5   2   8    19274.71    19569.25    445.81 o
   6   2   8     6895.51     6792.83    278.38 o
   7   2   8     4731.77     5036.00    245.33 o
   8   2   8    28516.22    29773.14    869.69 o
   9   2   8     3918.91     3838.36    217.18 o
  10   2   8       55.16      -13.32    148.25 o
  11   2   8     8956.06     8430.30    718.26 o
  12   2   8    27926.00    27565.48   1863.45 o
 -13   3   8      827.91      747.95    494.82 o
 -12   3   8     4705.28     2658.22   1293.25 o
 -11   3   8    16482.70    15832.37    629.60 o
 -10   3   8     8582.11     8363.97    476.66 o
  -9   3   8       18.26      102.54     61.26 o
  -8   3   8     5194.89     5351.51    164.47 o
  -7   3   8    19825.82    19809.96    361.89 o
  -6   3   8      973.34      993.75     73.35 o
  -5   3   8     4603.12     4577.18     90.58 o
  -4   3   8    37481.55    37997.50    740.34 o
  -3   3   8    24708.22    24841.20    294.36 o
  -2   3   8     2499.21     2341.99     58.86 o
  -1   3   8    33147.40    32220.35    455.72 o
   0   3   8    60437.20    58472.00    656.17 o
   1   3   8     8304.52     8223.96    148.76 o
   2   3   8     2400.71     2062.10    100.56 o
   3   3   8     7499.94     7235.40    211.00 o
   4   3   8    11541.05    10400.77    235.90 o
   5   3   8     1863.97     1763.87    165.09 o
   6   3   8    18756.39    18746.10    532.68 o
   7   3   8    23625.76    23978.90    506.58 o
   8   3   8     2844.94     2738.32    422.71 o
   9   3   8      740.82      674.41    175.96 o
  10   3   8     4081.59     4169.84    428.25 o
  11   3   8     8179.35     6908.50    994.05 o
  12   3   8     1854.22     1272.12    474.63 o
 -13   4   8     1947.20     1157.13    961.76 o
 -12   4   8      909.58      846.13    436.40 o
 -11   4   8     2465.04     2073.23    438.55 o
 -10   4   8    18879.07    18898.59    513.09 o
  -9   4   8    19776.94    20577.54    540.55 o
  -8   4   8    11552.70    11943.79    394.53 o
  -7   4   8      802.74      763.26    129.46 o
  -6   4   8    25504.81    26741.46    433.53 o
  -5   4   8    43660.05    43685.68    463.87 o
  -4   4   8    29324.90    29208.29    419.07 o
  -3   4   8      219.78      689.57     84.95 o
  -2   4   8     3182.09     3304.60     57.45 o
  -1   4   8     5430.38     5370.28     87.45 o
   0   4   8     3971.39     4153.82     77.81 o
   1   4   8     4504.00     4300.62     89.48 o
   2   4   8      714.07      834.13    168.89 o
   3   4   8      153.92      182.86     82.71 o
   4   4   8    16039.48    16084.73    461.63 o
   5   4   8    47196.21    47725.64    925.37 o
   6   4   8    32959.89    33036.01    717.58 o
   7   4   8     1457.70     1399.26    270.93 o
   8   4   8     9395.55     8921.60    250.54 o
   9   4   8    14117.37    12688.32    552.97 o
  10   4   8     5162.43     4623.19    323.59 o
  11   4   8     1348.65     1438.50    478.82 o
  12   4   8      444.10       94.47    194.77 o
 -13   5   8     2681.43     1688.01    969.11 o
 -12   5   8     4628.74     3684.15    461.80 o
 -11   5   8     6521.13     7318.27    665.01 o
 -10   5   8       33.29       35.83    109.56 o
  -9   5   8    12871.37    13386.71    363.81 o
  -8   5   8    51805.20    56583.37    821.65 o
  -7   5   8    73515.09    74713.83   1143.38 o
  -6   5   8    50446.72    52638.35    913.28 o
  -5   5   8     6006.91     6135.39    151.06 o
  -4   5   8     5857.04     5976.68    119.32 o
  -3   5   8    16006.40    17088.67    233.89 o
  -2   5   8    15836.23    14968.75    267.66 o
  -1   5   8     1701.57     1588.72     59.47 o
   0   5   8    14208.96    13772.67    176.29 o
   1   5   8    12988.10    12494.36    227.45 o
   2   5   8    57494.57    58867.89   1433.21 o
   3   5   8    31176.05    31934.81    696.55 o
   4   5   8    13829.80    13511.53    551.06 o
   5   5   8      839.16      664.54    135.08 o
   6   5   8    28029.68    27254.01    611.52 o
   7   5   8    53559.33    55232.71   1049.93 o
   8   5   8    32233.73    33223.18    906.45 o
   9   5   8    11719.05    10563.17   1164.64 o
  10   5   8      103.50      188.12    204.81 o
  11   5   8      826.30      588.41    255.35 o
  12   5   8      249.23      200.71    214.52 o
 -12   6   8     4443.60     2813.17   1759.08 o
 -11   6   8    10170.00     9736.77    399.04 o
 -10   6   8    26897.39    27761.46    834.88 o
  -9   6   8    31064.96    31943.27    936.01 o
  -8   6   8     9885.70    10028.08    309.03 o
  -7   6   8     2275.33     1635.06    204.39 o
  -6   6   8    14772.75    14975.42    313.13 o
  -5   6   8    65281.71    65740.77    839.54 o
  -4   6   8    46858.03    46039.12    467.90 o
  -3   6   8    31157.50    30431.48    493.04 o
  -2   6   8     8321.33     8352.72    183.36 o
  -1   6   8     4986.21     4902.94     91.12 o
   0   6   8       57.46      128.30     46.58 o
   1   6   8       76.49      212.15     71.25 o
   2   6   8      439.96      796.36    142.04 o
   3   6   8     8747.63     8503.63    246.44 o
   4   6   8    60726.51    61110.47   1229.79 o
   5   6   8    60243.25    57141.27   1001.36 o
   6   6   8    32064.27    32120.02    835.82 o
   7   6   8     9301.59     9499.26    368.67 o
   8   6   8     1489.64     1608.37    445.67 o
   9   6   8    10405.64    10676.72    592.42 o
  10   6   8    22057.53    22729.04    991.93 o
  11   6   8     6883.23     7074.66    571.12 o
 -12   7   8     3900.60     2818.69   1771.23 o
 -11   7   8      246.25      202.24    155.77 o
 -10   7   8      351.10      188.41    125.78 o
  -9   7   8    10250.25    10955.86    374.19 o
  -8   7   8    21612.88    22019.57    657.76 o
  -7   7   8    22970.36    24336.43    889.63 o
  -6   7   8    19823.95    20160.49    379.79 o
  -5   7   8     5155.71     5271.50     99.53 o
  -4   7   8       54.09      142.08     46.72 o
  -3   7   8      303.04      278.24     53.06 o
  -2   7   8    11205.40    11927.70    224.46 o
  -1   7   8    30954.31    32630.24    525.03 o
   0   7   8    25052.46    24622.37    591.15 o
   1   7   8    17642.12    17316.10    303.27 o
   2   7   8    45413.96    47558.09    558.86 o
   3   7   8    18160.46    17912.89    344.99 o
   4   7   8     1907.76     1830.75    160.13 o
   5   7   8     2322.31     2212.93    134.89 o
   6   7   8    12316.47    11972.83    383.23 o
   7   7   8    17871.01    17226.83    635.66 o
   8   7   8    26676.10    25845.96    825.87 o
   9   7   8    11905.25    11599.98    407.95 o
  10   7   8     3272.04     3002.97    637.15 o
  11   7   8      135.78       91.56    192.78 o
 -12   8   8     2987.21     2823.39   1396.51 o
 -11   8   8     4394.63     3676.98    527.06 o
 -10   8   8     5792.90     5740.79    301.26 o
  -9   8   8     3840.86     3716.34    739.35 o
  -8   8   8     1134.21      865.94    195.71 o
  -7   8   8     3712.76     3884.22    399.34 o
  -6   8   8     4002.07     4394.79    290.91 o
  -5   8   8     7852.79     7932.91    192.43 o
  -4   8   8    10527.56    10113.52    204.81 o
  -3   8   8     6286.04     6061.40    130.40 o
  -2   8   8    15953.99    16060.64    296.14 o
  -1   8   8     5202.68     5354.08    152.66 o
   0   8   8       10.47       95.38     61.48 o
   1   8   8      966.35      958.77    116.55 o
   2   8   8     1232.83     1531.21    189.98 o
   3   8   8     9056.19     9324.28    226.15 o
   4   8   8     6905.68     6754.74    294.24 o
   5   8   8    10100.11     9428.75    273.85 o
   6   8   8     4167.38     4280.45    237.68 o
   7   8   8     1586.36     1393.61    392.82 o
   8   8   8      369.59      206.44    199.01 o
   9   8   8     1394.51     1045.29    354.28 o
  10   8   8     4800.21     4286.81    870.86 o
  11   8   8     2417.09     2288.32    468.26 o
 -11   9   8      723.51      650.91    300.97 o
 -10   9   8      440.36      517.36    199.01 o
  -9   9   8      344.88      499.93    213.98 o
  -8   9   8     1173.07      889.17    237.84 o
  -7   9   8     1450.43     1458.26    327.89 o
  -6   9   8      155.11      102.58    107.29 o
  -5   9   8     2162.82     2200.48    428.27 o
  -4   9   8       99.10      134.30     48.87 o
  -3   9   8      238.35      182.84     47.72 o
  -2   9   8        8.95       82.08     45.69 o
  -1   9   8     3983.09     4318.22    197.72 o
   0   9   8     5601.58     5972.07    204.90 o
   1   9   8      600.03      576.83    100.85 o
   2   9   8        2.07      198.04     56.07 o
   3   9   8       83.10      196.38     46.83 o
   4   9   8      215.31      211.88     53.89 o
   5   9   8     1009.85     1076.25    209.35 o
   6   9   8      964.03      913.62    183.33 o
   7   9   8     1587.18     1486.02    256.76 o
   8   9   8      130.31      128.23    124.91 o
   9   9   8     1590.06     1126.64    323.28 o
  10   9   8      678.84      549.30    237.72 o
 -11  10   8      860.51      454.48    270.54 o
 -10  10   8     7036.52     6651.98    460.42 o
  -9  10   8    10589.03    10598.51    590.73 o
  -8  10   8     6183.56     5959.57    370.73 o
  -7  10   8      460.84      474.91    142.82 o
  -6  10   8     3242.29     3314.09    621.73 o
  -5  10   8     4117.66     4598.23    241.82 o
  -4  10   8    14614.68    14761.53    366.43 o
  -3  10   8     4762.95     4609.40    148.50 o
  -2  10   8       21.75      101.87     66.22 o
  -1  10   8      291.47      261.89     98.61 o
   0  10   8     1381.09     1563.88    249.53 o
   1  10   8       50.01      113.64     70.31 o
   2  10   8      849.81      726.86    129.45 o
   3  10   8      215.88      169.64     93.94 o
   4  10   8     2478.62     2516.62    221.67 o
   5  10   8    12691.17    13165.07    384.31 o
   6  10   8     9820.24     9136.67    394.76 o
   7  10   8       51.51       -3.70    191.40 o
   8  10   8     1940.61     2045.22    528.94 o
   9  10   8     3985.21     3906.08    626.75 o
  10  10   8     1985.01     1520.26    396.74 o
 -10  11   8      573.74      557.19    229.73 o
  -9  11   8     1859.04     1568.46    411.02 o
  -8  11   8    24030.10    23654.61    754.74 o
  -7  11   8    41315.37    41831.64   1056.50 o
  -6  11   8    21159.88    22391.23    625.94 o
  -5  11   8     2561.81     2187.20    470.64 o
  -4  11   8     2100.80     2140.22    387.81 o
  -3  11   8    14385.40    14724.51    365.83 o
  -2  11   8    23995.88    24161.72    547.61 o
  -1  11   8     3560.09     3546.45    194.50 o
   0  11   8     2248.84     2525.11    316.64 o
   1  11   8    11645.43    11612.63    348.32 o
   2  11   8    17522.67    17780.87    363.70 o
   3  11   8    14473.92    14519.51    350.29 o
   4  11   8     5135.14     5387.47    350.68 o
   5  11   8       80.58      124.17    191.32 o
   6  11   8    16760.47    17075.65    585.70 o
   7  11   8    30521.40    30841.09   1816.53 o
   8  11   8    15240.58    16299.92    914.58 o
   9  11   8     3525.71     3225.14    791.32 o
 -10  12   8    14085.07    14640.97    824.60 o
  -9  12   8    28707.32    29391.10   1326.85 o
  -8  12   8    12832.46    12996.78    433.24 o
  -7  12   8       64.01      236.85    235.87 o
  -6  12   8    31310.85    30215.48    874.42 o
  -5  12   8    44425.05    45914.35    917.86 o
  -4  12   8    34992.58    36883.30    869.35 o
  -3  12   8    13190.68    13602.54    379.00 o
  -2  12   8     1105.03     1136.35    204.55 o
  -1  12   8       90.32      112.99     93.98 o
   0  12   8     1616.80     1708.15    270.97 o
   1  12   8     6350.94     5865.34    314.79 o
   2  12   8       70.26      102.04     72.93 o
   3  12   8     5416.74     5756.59    310.78 o
   4  12   8    38915.84    40101.48    932.59 o
   5  12   8    41942.74    42541.76   1244.94 o
   6  12   8    23950.76    23950.47    713.36 o
   7  12   8     1800.70     1045.47    500.47 o
   8  12   8     5157.13     4757.76    457.72 o
   9  12   8    12907.50    12565.81    542.17 o
  -9  13   8     2965.96     2589.75    773.22 o
  -8  13   8    35600.87    37415.80   1351.96 o
  -7  13   8    48201.95    49330.60   1296.19 o
  -6  13   8    25802.53    24024.60    868.12 o
  -5  13   8     3013.05     3136.94    427.77 o
  -4  13   8      699.40      608.01    164.25 o
  -3  13   8     9367.69    10152.52    508.78 o
  -2  13   8     5487.77     5450.75    204.47 o
  -1  13   8     5566.74     5480.70    310.51 o
   0  13   8     3406.83     3330.33    201.75 o
   1  13   8     9998.85     9720.83    243.73 o
   2  13   8    20842.34    21710.99    558.72 o
   3  13   8    19557.36    20018.24    676.77 o
   4  13   8    12584.23    13156.41    487.05 o
   5  13   8      201.92      313.41    133.38 o
   6  13   8    21842.80    22816.86    841.44 o
   7  13   8    26745.11    29260.14   1254.18 o
   8  13   8    24568.29    24126.43    852.86 o
  -8  14   8    10950.64    10825.66    601.87 o
  -7  14   8     1936.88     1386.24    257.98 o
  -6  14   8    19800.46    20634.70    689.66 o
  -5  14   8    18286.63    18218.74    660.44 o
  -4  14   8     9435.93     9969.33    365.05 o
  -3  14   8     3603.70     3570.02    373.87 o
  -2  14   8      635.28      652.35    170.61 o
  -1  14   8     2489.35     2359.33    303.53 o
   0  14   8     2577.89     2753.28    369.12 o
   1  14   8     6025.86     6352.38    294.90 o
   2  14   8      440.73      469.87    145.75 o
   3  14   8     1723.73     2198.53    404.27 o
   4  14   8    19223.72    19157.35    798.74 o
   5  14   8    29674.73    29587.53    940.60 o
   6  14   8    15843.01    14931.33    748.67 o
   7  14   8      579.39      582.48    188.92 o
  -7  15   8    12432.39    12907.87    716.91 o
  -6  15   8     3521.44     2965.29    636.95 o
  -5  15   8     1309.22     1044.97    210.69 o
  -4  15   8     5196.42     5150.78    403.92 o
  -3  15   8     9321.29    10782.22    683.69 o
  -2  15   8     4464.38     4113.67    367.19 o
  -1  15   8     7339.84     6869.35    348.57 o
   0  15   8    19825.95    20576.31    620.23 o
   1  15   8     4536.46     4559.67    491.16 o
   2  15   8      443.21      368.72    196.06 o
   3  15   8     7240.20     7467.75    472.34 o
   4  15   8     5048.19     4292.20    873.42 o
   5  15   8      116.86       89.21    166.84 o
   6  15   8     5666.26     4600.30   1025.29 o
  -6  16   8     5990.04     6325.16    410.52 o
  -5  16   8     2697.93     1989.90    420.79 o
  -4  16   8      193.93      242.73    142.65 o
  -3  16   8     5632.41     5519.67    550.79 o
  -2  16   8    21795.05    22325.04    750.51 o
  -1  16   8    15030.22    14922.23    615.44 o
   0  16   8      207.29      326.08    176.64 o
   1  16   8     5156.04     5214.49    430.88 o
   2  16   8    10702.95    10786.96    566.32 o
   3  16   8     4747.84     4965.39    468.21 o
   4  16   8       36.73      113.37    161.66 o
   5  16   8     2943.64     2708.69    551.81 o
  -4  17   8     9113.18     9400.35    452.25 o
  -3  17   8     5710.38     5735.18    304.28 o
  -2  17   8     2165.53     1695.31    421.67 o
  -1  17   8    15373.21    17325.90   1802.83 o
   0  17   8    32386.91    37058.92   1458.40 o
   1  17   8    16379.36    16552.54    881.42 o
   2  17   8      240.64      315.42    139.30 o
   3  17   8     1118.41      984.83    320.84 o
 -12   1   9     4285.49     3334.11   1298.60 o
 -11   1   9      858.95      933.14    270.01 o
 -10   1   9       29.49       96.44    127.19 o
  -9   1   9     1273.23     1176.99    223.48 o
  -8   1   9      109.94      167.07     88.29 o
  -7   1   9     4970.93     4987.90    122.71 o
  -6   1   9     2769.32     2791.01     86.45 o
  -5   1   9     4027.95     3840.94     75.93 o
  -4   1   9     1737.22     1513.06     46.11 o
  -3   1   9    16433.81    17126.66    260.23 o
  -2   1   9     3780.42     3810.95     87.08 o
  -1   1   9       49.72       92.56     29.28 o
   1   1   9    33000.09    32943.71    323.70 o
   2   1   9    20942.39    20587.91    412.04 o
   3   1   9    17243.68    17785.17    320.22 o
   4   1   9     2279.85     2332.90    142.24 o
   5   1   9       10.55       50.44    120.02 o
   6   1   9     2499.59     2681.35    136.67 o
   7   1   9      245.47      107.60    147.11 o
   8   1   9      570.26      589.93    151.52 o
   9   1   9     2673.37     2138.58    476.81 o
  10   1   9     2242.26     2066.57    480.16 o
  11   1   9     3226.03     3133.42    708.88 o
  12   1   9     2347.34     2357.61    833.87 o
 -13   2   9      143.96      207.96    248.82 o
 -12   2   9     7128.25     6972.77    885.06 o
 -11   2   9    17066.53    17673.16    573.92 o
 -10   2   9    22129.78    22006.98    593.01 o
  -9   2   9    11657.89    11938.06    350.69 o
  -8   2   9      991.28     1023.75    114.07 o
  -7   2   9     4558.41     4349.82    185.27 o
  -6   2   9      912.01      992.00     97.08 o
  -5   2   9      779.02     1003.84     57.34 o
  -4   2   9     7268.51     7867.52    117.10 o
  -3   2   9    46452.27    46116.81    497.82 o
  -2   2   9    79994.88    76811.41    492.08 o
  -1   2   9    60031.57    56807.61    571.55 o
   0   2   9    48245.76    44366.58    444.31 o
   1   2   9      362.88      513.43     73.38 o
   2   2   9    11937.57    11335.92    243.54 o
   3   2   9     9608.89     8291.59    343.75 o
   4   2   9    54409.95    54163.44    970.36 o
   5   2   9    33004.35    33846.88    869.43 o
   6   2   9     8088.15     8064.12    388.46 o
   7   2   9     2543.56     2592.40    261.81 o
   8   2   9      934.65      799.53    186.65 o
   9   2   9      809.86      728.42    162.49 o
  10   2   9       24.06       -4.56     90.66 o
  11   2   9      736.47      337.57    216.43 o
  12   2   9     5087.20     4357.28    725.42 o
 -13   3   9    24064.51    22925.37   1455.15 o
 -12   3   9    22137.56    20760.70   1682.99 o
 -11   3   9     2809.27     2372.51    784.13 o
 -10   3   9      214.04      226.13     77.08 o
  -9   3   9     9072.97     8936.60    214.39 o
  -8   3   9     8286.42     8533.30    191.63 o
  -7   3   9     2923.28     3058.38     77.58 o
  -6   3   9    15754.57    15693.86    263.53 o
  -5   3   9     8480.60     8356.81    180.73 o
  -4   3   9    48945.11    48669.57    626.01 o
  -3   3   9    82388.02    76986.50    765.11 o
  -2   3   9    12192.57    11497.85    174.68 o
  -1   3   9     2183.35     2546.44    123.75 o
   0   3   9    42294.73    42612.25    553.17 o
   1   3   9   223410.94   217486.81   1990.53 o
   2   3   9   134313.23   127386.87   1335.25 o
   3   3   9    48754.54    45203.27    808.11 o
   4   3   9     5461.80     5075.93    172.88 o
   5   3   9     5343.06     5245.92    180.11 o
   6   3   9     7301.80     7410.06    302.95 o
   7   3   9     6980.40     6676.38    402.99 o
   8   3   9     6175.31     6343.19    335.43 o
   9   3   9     3316.75     3200.86    393.42 o
  10   3   9     8782.49     8887.09    705.09 o
  11   3   9    16725.57    17122.69    804.08 o
  12   3   9     9798.94     9947.93    516.91 o
 -13   4   9       43.86      415.58    275.55 o
 -12   4   9     6925.82     5813.48   1048.90 o
 -11   4   9    27450.66    28047.01    878.62 o
 -10   4   9    25055.06    26209.09    689.53 o
  -9   4   9     5715.08     5579.66    174.73 o
  -8   4   9     4930.75     5130.50    206.84 o
  -7   4   9      329.51      239.40     69.61 o
  -6   4   9       51.67       91.46     33.77 o
  -5   4   9     4024.47     4017.74    105.05 o
  -4   4   9     1069.30     1154.16     60.41 o
  -3   4   9     7516.33     7222.58    127.64 o
  -2   4   9    97551.95    90786.42   1421.77 o
  -1   4   9   199945.70   186108.70   1985.56 o
   0   4   9   111276.23   105638.78   1044.38 o
   1   4   9    43787.13    45419.40   1105.93 o
   2   4   9     6010.85     5952.29    175.91 o
   3   4   9    55083.05    53446.92    971.49 o
   4   4   9    66327.91    60136.61   1780.84 o
   5   4   9    35211.45    35925.35    769.79 o
   6   4   9     6388.03     6495.86    336.98 o
   7   4   9     1693.80     1738.30    346.38 o
   8   4   9      869.15      913.32    207.94 o
   9   4   9     4061.26     3397.29    405.86 o
  10   4   9     1965.47     1881.94    578.42 o
  11   4   9     1857.38     2114.46    612.60 o
  12   4   9     2706.27     1869.79    633.34 o
 -13   5   9    15208.68    13694.56   1331.73 o
 -12   5   9     8707.36     7655.50   1505.68 o
 -11   5   9       96.62      110.44    117.34 o
 -10   5   9     7059.27     7279.58    380.88 o
  -9   5   9    17358.78    17011.10    419.86 o
  -8   5   9     2436.82     2434.98    282.39 o
  -7   5   9       93.16      116.18     53.91 o
  -6   5   9     1505.13     1365.73    108.21 o
  -5   5   9     1712.42     1882.19    126.50 o
  -4   5   9     8001.91     7902.81    156.01 o
  -3   5   9    56865.17    55001.83    693.00 o
  -2   5   9    42228.18    39882.97    727.23 o
  -1   5   9     1661.23     2064.36     84.23 o
   0   5   9    39037.56    39085.32    513.75 o
   1   5   9   107618.80   104182.55   1744.72 o
   2   5   9    73112.34    71811.91    634.33 o
   3   5   9    11651.55    10322.30    404.92 o
   4   5   9     7257.71     7167.96    303.01 o
   5   5   9    36478.79    35553.53    746.19 o
   6   5   9    20142.66    19819.53    892.87 o
   7   5   9      161.22      252.80     82.80 o
   8   5   9     1958.29     1568.42    329.30 o
   9   5   9     1762.16     1425.28    546.39 o
  10   5   9      137.70      117.47    158.07 o
  11   5   9     6070.58     4953.16   1320.41 o
  12   5   9    10605.60    11017.22    707.59 o
 -12   6   9     3494.24     3275.08   1489.61 o
 -11   6   9    13046.55    13906.35    577.41 o
 -10   6   9     4904.97     4984.78    230.10 o
  -9   6   9     3521.96     3472.97    257.94 o
  -8   6   9    22439.60    23058.10    659.59 o
  -7   6   9    10089.62     9773.37    458.88 o
  -6   6   9      602.58      604.37    105.07 o
  -5   6   9    20765.33    21337.78    362.36 o
  -4   6   9    32866.40    31738.51    379.88 o
  -3   6   9    38041.55    39456.28    621.72 o
  -2   6   9    10824.95    11037.72    209.05 o
  -1   6   9    54690.99    51772.86    705.03 o
   0   6   9    25249.39    24884.27    429.53 o
   1   6   9     1562.09     1660.10    119.81 o
   2   6   9     6177.77     6291.43    133.53 o
   3   6   9    48768.29    47112.82    499.65 o
   4   6   9    58369.11    57910.34    819.86 o
   5   6   9       15.41       91.09     61.69 o
   6   6   9    17475.23    16286.06    461.82 o
   7   6   9    27559.65    28018.47    798.24 o
   8   6   9     8434.84     8192.35    389.93 o
   9   6   9      137.41      122.94    323.17 o
  10   6   9    10241.99    10652.60    485.08 o
  11   6   9     9716.17    10044.74    891.23 o
 -12   7   9      763.41      586.60    372.35 o
 -11   7   9     3132.84     2197.39    921.45 o
 -10   7   9    10106.47    10619.88    749.61 o
  -9   7   9    18627.24    18634.24    564.61 o
  -8   7   9       87.40       69.96    113.31 o
  -7   7   9    38370.39    39754.79    959.29 o
  -6   7   9    35519.54    36708.73    740.53 o
  -5   7   9    33925.03    34028.03    590.88 o
  -4   7   9     5664.88     5604.58    120.64 o
  -3   7   9    21589.96    22008.79    389.23 o
  -2   7   9    80767.43    80645.34   1607.73 o
  -1   7   9    19627.81    21195.67    336.33 o
   0   7   9     1363.93     1471.70    220.41 o
   1   7   9    10639.54    11187.67    235.98 o
   2   7   9    13677.89    14111.83    312.03 o
   3   7   9       24.90       14.49     58.93 o
   4   7   9    36103.93    35975.02    640.76 o
   5   7   9    50230.33    49327.21   1159.63 o
   6   7   9    11086.11    10990.26    380.53 o
   7   7   9     2925.81     2635.16    535.87 o
   8   7   9    24274.67    22867.34    727.69 o
   9   7   9    40299.71    38624.45   1221.62 o
  10   7   9    16965.26    16333.15   1058.63 o
  11   7   9      197.34      269.89    222.95 o
 -12   8   9      529.29      780.86    373.73 o
 -11   8   9      554.17      635.56    219.20 o
 -10   8   9     1161.07      755.47    313.41 o
  -9   8   9    22817.39    25371.65    732.96 o
  -8   8   9    48396.95    51243.88   1126.17 o
  -7   8   9    42576.06    44061.91    784.71 o
  -6   8   9     2946.60     3047.69    340.28 o
  -5   8   9    17227.35    17200.87    333.13 o
  -4   8   9    74736.20    73608.19   1128.30 o
  -3   8   9   102912.23    99458.55   1843.31 o
  -2   8   9    15161.96    16251.10    285.55 o
  -1   8   9     5452.23     5511.98    204.67 o
   0   8   9     5004.87     5272.42    219.24 o
   1   8   9       67.77      143.86     80.09 o
   2   8   9     4160.75     4297.92    133.17 o
   3   8   9    31888.48    32605.19    657.57 o
   4   8   9     2440.30     2406.92    201.92 o
   5   8   9    16652.72    16689.23    468.41 o
   6   8   9    56449.95    60451.57   1141.63 o
   7   8   9    74140.43    79408.85   1952.33 o
   8   8   9    33660.09    32738.34    927.18 o
   9   8   9       10.50      256.45    175.80 o
  10   8   9    14138.48    13613.21    768.74 o
  11   8   9    24311.97    25249.44   1094.09 o
 -11   9   9     4529.27     4463.63    581.76 o
 -10   9   9    11468.37    10818.24    492.08 o
  -9   9   9     9832.25    10140.13    414.81 o
  -8   9   9     1478.74     1310.69    292.15 o
  -7   9   9    51295.27    55423.79   1268.16 o
  -6   9   9    67047.26    70008.10   1249.51 o
  -5   9   9    73621.61    75788.47   1089.12 o
  -4   9   9    36292.98    36761.92    568.85 o
  -3   9   9     5306.15     5597.04    181.90 o
  -2   9   9    47803.87    48789.67    615.63 o
  -1   9   9    15723.35    16228.14    384.34 o
   0   9   9     3586.10     3947.79    158.51 o
   1   9   9      291.66      390.72     89.77 o
   2   9   9      447.85      417.05     64.42 o
   3   9   9     3717.91     3808.08    159.68 o
   4   9   9    40910.37    43118.16    896.03 o
   5   9   9    57867.27    58989.71   1091.22 o
   6   9   9     6004.64     6375.56    221.50 o
   7   9   9     7498.85     6950.98    480.79 o
   8   9   9    38534.53    40078.23   1240.91 o
   9   9   9    54501.76    58545.72   3273.87 o
  10   9   9    30304.68    31252.10   1244.28 o
 -11  10   9      317.25      292.86    170.35 o
 -10  10   9     3217.18     2482.84    668.11 o
  -9  10   9    27257.99    27062.69    763.80 o
  -8  10   9    54445.62    58006.42   1403.81 o
  -7  10   9    39303.08    39437.20    875.67 o
  -6  10   9     2394.33     2143.96    341.88 o
  -5  10   9    15033.58    14688.35    384.45 o
  -4  10   9    62783.75    64536.05    942.51 o
  -3  10   9    83153.19    84695.15   1310.79 o
  -2  10   9    10416.34    10592.85    264.73 o
  -1  10   9     1620.60     1724.20    219.81 o
   0  10   9      106.00      183.53     66.04 o
   1  10   9       85.27      146.04     66.51 o
   2  10   9      672.56      801.58    121.49 o
   3  10   9    12884.22    12723.18    326.71 o
   4  10   9     2417.15     2493.33    286.76 o
   5  10   9    17639.93    17663.57    577.86 o
   6  10   9    56941.30    57753.15   1516.14 o
   7  10   9    60439.96    63508.17   1851.92 o
   8  10   9    16595.74    16205.62    693.70 o
   9  10   9      127.71       30.26    125.54 o
  10  10   9    13885.83    13283.54   1319.94 o
 -10  11   9     6412.71     6441.57    471.29 o
  -9  11   9     5740.12     6354.50    679.95 o
  -8  11   9        9.42      153.59    114.66 o
  -7  11   9    18970.83    19484.96    690.94 o
  -6  11   9    50529.45    53782.11    997.69 o
  -5  11   9    31666.68    32096.19    926.00 o
  -4  11   9     7372.58     7255.19    290.25 o
  -3  11   9     2357.37     2463.36    325.33 o
  -2  11   9    15690.85    16534.73    425.89 o
  -1  11   9     7098.10     7001.57    193.03 o
   0  11   9      726.17      545.36    117.94 o
   1  11   9      656.97      623.71    139.14 o
   2  11   9     3592.57     4014.80    271.54 o
   3  11   9     5156.27     4924.71    208.36 o
   4  11   9    31199.73    31299.18    801.17 o
   5  11   9    24351.07    24319.44    881.96 o
   6  11   9     6332.44     5746.94    376.40 o
   7  11   9     3549.42     3401.90    697.96 o
   8  11   9    16786.42    16994.39    713.60 o
   9  11   9    24614.97    23978.47    851.91 o
 -10  12   9      302.11      274.27    189.91 o
  -9  12   9      526.56      386.91    200.54 o
  -8  12   9     5535.51     6327.27    656.31 o
  -7  12   9     7704.34     6603.08    708.90 o
  -6  12   9       23.79       73.99    138.73 o
  -5  12   9     7294.94     7156.72    369.85 o
  -4  12   9    10733.31    10511.60    374.25 o
  -3  12   9    11385.87    11448.73    427.82 o
  -2  12   9        3.61       98.15     86.06 o
  -1  12   9     8941.22     8839.87    250.58 o
   0  12   9     5086.59     5696.20    301.37 o
   1  12   9     2184.80     2534.76    272.14 o
   2  12   9       83.23      132.74     85.59 o
   3  12   9    14825.95    14810.72    369.20 o
   4  12   9     5334.85     5183.82    549.61 o
   5  12   9      147.40       40.64    131.07 o
   6  12   9     6300.09     6535.79    458.71 o
   7  12   9     8180.56     8068.40    381.48 o
   8  12   9     2556.79     1614.77    528.82 o
   9  12   9       60.57     -406.14    406.14 o
  -9  13   9     3471.41     2428.89   1099.45 o
  -8  13   9     4424.85     4041.67    935.00 o
  -7  13   9      316.90      168.74    140.06 o
  -6  13   9      428.98      531.06    162.45 o
  -5  13   9       15.64      127.72    156.14 o
  -4  13   9      784.90      614.26    204.57 o
  -3  13   9     5775.82     5709.75    490.06 o
  -2  13   9     7505.39     7460.90    243.45 o
  -1  13   9     1071.87      919.79    186.05 o
   0  13   9      711.67      751.85    169.95 o
   1  13   9    12719.08    13526.10    431.79 o
   2  13   9    14396.92    13965.28    961.65 o
   3  13   9     3297.69     3406.42    387.06 o
   4  13   9      931.63      734.60    209.22 o
   5  13   9     1047.85     1286.53    293.40 o
   6  13   9     2243.28     2044.90    587.18 o
   7  13   9      799.41      570.12    182.90 o
   8  13   9      131.04      142.18    126.84 o
  -8  14   9     2479.62     2277.54    658.21 o
  -7  14   9       70.63      237.76    131.65 o
  -6  14   9       70.94      254.39    177.73 o
  -5  14   9      107.07      289.08    148.90 o
  -4  14   9      439.44      435.29    136.70 o
  -3  14   9     7502.52     7594.02    351.59 o
  -2  14   9    10814.76    11893.22    398.39 o
  -1  14   9    22447.32    23111.38    530.14 o
   0  14   9    18202.41    17925.07    438.17 o
   1  14   9     2840.87     2753.00    518.86 o
   2  14   9     1668.30     1296.98    296.22 o
   3  14   9     9076.95     9142.71    377.51 o
   4  14   9     4285.91     4301.32    665.62 o
   5  14   9     6253.06     6561.64    867.22 o
   6  14   9     6484.80     6450.15    371.89 o
   7  14   9      897.05      365.23    241.77 o
  -7  15   9     4782.38     5050.10    619.96 o
  -6  15   9     6523.74     6169.12    468.00 o
  -5  15   9    12154.65    12052.27    535.47 o
  -4  15   9     7906.90     8019.77    351.19 o
  -3  15   9     4010.36     3659.81    557.86 o
  -2  15   9      153.40      217.90    122.07 o
  -1  15   9       82.97      116.24     87.32 o
   0  15   9     5562.42     5957.01    384.71 o
   1  15   9    19832.71    20830.36    653.86 o
   2  15   9    22082.66    22890.48   1043.79 o
   3  15   9    11918.21    10801.68    418.51 o
   4  15   9     6567.86     6552.64    378.31 o
   5  15   9     2811.84     1857.11    448.92 o
   6  15   9      402.88      115.56    177.65 o
  -6  16   9       10.06      159.00    186.92 o
  -5  16   9     1160.88     1114.85    268.26 o
  -4  16   9     8197.30     8509.39    456.61 o
  -3  16   9    10979.98    11504.61    524.68 o
  -2  16   9     7873.59     7624.49    373.41 o
  -1  16   9     5146.32     5084.48    889.54 o
   0  16   9     4742.51     5019.50    829.53 o
   1  16   9     1909.30     1671.85    507.93 o
   2  16   9       67.85      100.60    101.99 o
   3  16   9     1331.60     1137.31    340.20 o
   4  16   9     3212.29     2928.33    764.58 o
   5  16   9    13582.63    13426.40    942.39 o
  -4  17   9     1147.64     1119.64    210.69 o
  -3  17   9      223.19      280.76    115.33 o
  -2  17   9      613.87      619.55    242.26 o
  -1  17   9     1280.16     1051.28    291.31 o
   0  17   9      578.17      480.81    199.15 o
   1  17   9     2777.79     2663.32   1112.39 o
   2  17   9     1960.70     1184.59    430.25 o
   3  17   9     3139.28     2001.33    722.58 o
 -12   0  10     9003.56     7627.89    441.87 o
 -11   0  10     8464.96     8741.01   1138.41 o
 -10   0  10    85558.37    83325.07   3453.17 o
  -9   0  10    56802.88    59038.24   1430.81 o
  -8   0  10    26109.56    26783.56    904.61 o
  -7   0  10    14610.58    14551.36    416.66 o
  -6   0  10     1684.94     1531.98     90.58 o
  -5   0  10    30006.81    31332.16    575.37 o
  -4   0  10      804.83      939.33     57.42 o
  -3   0  10    19711.08    20493.37    461.51 o
  -2   0  10     3089.82     3043.33     63.62 o
  -1   0  10    30432.57    28363.62    989.34 o
   0   0  10   120038.22   110213.88   4225.77 o
   1   0  10   146536.58   143072.44   2430.76 o
   2   0  10   105133.91   101292.27   1471.60 o
   3   0  10     1007.68     1433.26    129.52 o
   4   0  10    41694.74    40494.07   1066.29 o
   5   0  10    91492.98    93616.56   4851.83 o
   6   0  10    43537.52    41851.22   1266.98 o
   7   0  10    37898.82    36075.27   1125.62 o
   8   0  10     3374.97     3294.09    553.22 o
   9   0  10     1992.07     2325.58    472.96 o
  10   0  10     1182.96      569.32    273.95 o
  11   0  10     3792.13     2852.71   1195.73 o
 -12   1  10    43401.44    43005.04   2127.34 o
 -11   1  10    66220.83    68259.55   2178.49 o
 -10   1  10    25674.25    26046.82    738.14 o
  -9   1  10     1157.44     1280.85    202.57 o
  -8   1  10    19707.00    20391.74    508.58 o
  -7   1  10    43067.22    43492.24    453.18 o
  -6   1  10    30997.47    30379.31    361.80 o
  -5   1  10     1621.85     1730.29     80.06 o
  -4   1  10     1228.86     1168.35     58.12 o
  -3   1  10    12972.50    13234.39    198.80 o
  -2   1  10    22676.64    21823.74    319.24 o
  -1   1  10    42992.66    41519.38    582.89 o
   0   1  10    32715.99    32057.64    407.98 o
   1   1  10      327.09      343.95     63.52 o
   2   1  10    55910.16    53969.29    744.39 o
   3   1  10   191924.13   181124.06   3464.09 o
   4   1  10    68572.67    69104.91   1535.42 o
   5   1  10    10194.67    10595.19    311.86 o
   6   1  10      153.51       55.43     87.12 o
   7   1  10    10748.89    10389.63    658.14 o
   8   1  10    10985.42    11408.22    388.94 o
   9   1  10       21.54       39.26    103.97 o
  10   1  10      599.04      540.86    236.23 o
  11   1  10     2665.66     2304.10    561.49 o
  12   1  10     8249.96     8140.33    641.38 o
 -13   2  10    14602.80    13250.65   1115.60 o
 -12   2  10     4315.10     4445.69    440.54 o
 -11   2  10     3503.88     3733.66    670.18 o
 -10   2  10    55459.90    56912.67   1008.71 o
  -9   2  10    40918.96    42914.95    784.63 o
  -8   2  10    14236.15    14481.60    289.02 o
  -7   2  10      313.45      260.73     68.53 o
  -6   2  10    15382.23    15200.00    283.31 o
  -5   2  10    19432.58    19819.16    255.27 o
  -4   2  10     1019.32     1188.51     55.64 o
  -3   2  10    25524.92    25127.45    447.65 o
  -2   2  10    10117.85    10495.59    163.07 o
  -1   2  10     1425.73     1480.94     54.96 o
   0   2  10    44494.01    43506.43    925.53 o
   1   2  10    99050.22    94022.03   1141.98 o
   2   2  10    82702.84    80520.40   1117.23 o
   3   2  10     2191.39     2309.48    126.02 o
   4   2  10    22749.60    21802.81    342.82 o
   5   2  10    39776.38    40909.37    928.64 o
   6   2  10    21885.71    21919.78    660.82 o
   7   2  10     3974.72     3915.92    619.09 o
   8   2  10     1654.65     1027.74    311.13 o
   9   2  10     4919.20     5336.58    335.77 o
  10   2  10      252.99      110.18    142.03 o
  11   2  10    13009.47    12963.25   1867.23 o
  12   2  10     4252.22     2740.56   1128.91 o
 -13   3  10       72.65      216.07    439.38 o
 -12   3  10     8790.83     8230.62   1093.96 o
 -11   3  10    16877.81    18426.89   1030.90 o
 -10   3  10     1577.27     1376.27    278.46 o
  -9   3  10     8347.41     8516.94    316.17 o
  -8   3  10    21094.63    21371.98    412.88 o
  -7   3  10    25501.82    26170.33    427.31 o
  -6   3  10     2969.69     3152.46     91.88 o
  -5   3  10    15481.63    15455.17    245.24 o
  -4   3  10    62406.40    64206.66    773.41 o
  -3   3  10     6412.62     6144.96    115.74 o
  -2   3  10     1609.91     1638.78     69.01 o
  -1   3  10    36886.56    37177.61    460.02 o
   0   3  10    11157.90    10409.35    218.67 o
   1   3  10    16353.76    17047.06    268.25 o
   2   3  10    10515.90    10438.41    313.46 o
   3   3  10    70568.49    67843.23    906.34 o
   4   3  10    13576.89    13631.40    347.10 o
   5   3  10      407.51      177.75    101.80 o
   6   3  10     8386.18     8478.04    338.23 o
   7   3  10    16524.26    15580.43    526.14 o
   8   3  10     1449.03     1411.40    310.73 o
   9   3  10     1550.53     1450.70    375.17 o
  10   3  10     5136.35     4726.81    656.15 o
  11   3  10     6358.60     6489.51    576.56 o
  12   3  10      337.48      518.43    371.98 o
 -13   4  10     6022.19     5610.94    765.46 o
 -12   4  10     2457.88     1673.27   1153.15 o
 -11   4  10      948.30      917.77    332.21 o
 -10   4  10     2692.66     2552.88    324.84 o
  -9   4  10      363.25      417.05     97.08 o
  -8   4  10     1097.43     1209.59    157.24 o
  -7   4  10    13566.58    13693.92    235.01 o
  -6   4  10    57908.74    56562.69    681.41 o
  -5   4  10    38653.16    38901.34    421.78 o
  -4   4  10     1062.90     1075.82    102.28 o
  -3   4  10    46211.51    45946.73    688.71 o
  -2   4  10    53418.82    51762.27   1111.73 o
  -1   4  10    41945.69    41477.61    559.06 o
   0   4  10     8080.93     8001.28    151.61 o
   1   4  10     3959.18     4293.83    146.65 o
   2   4  10    12466.48    12604.75    347.95 o
   3   4  10     2147.66     2310.84    216.85 o
   4   4  10     3017.17     2832.50    203.51 o
   5   4  10     4904.76     5033.60    149.95 o
   6   4  10        1.42      104.45     72.02 o
   7   4  10     8564.81     8262.45    325.96 o
   8   4  10    27587.28    27152.89   1112.25 o
   9   4  10    12935.57    13455.58    340.19 o
  10   4  10     3396.30     3291.62   1134.53 o
  11   4  10     1792.33      956.03    346.64 o
  12   4  10     8723.07     9396.74    571.98 o
 -12   5  10      573.42      209.34    295.81 o
 -11   5  10      435.39      419.88    179.18 o
 -10   5  10     3154.46     3031.61    509.99 o
  -9   5  10     6580.62     6893.49    330.14 o
  -8   5  10     5097.37     5737.08    172.83 o
  -7   5  10      538.19      425.10     99.15 o
  -6   5  10    11374.56    11262.04    218.09 o
  -5   5  10    62331.07    61821.09    659.76 o
  -4   5  10   105099.04   100668.80   1038.10 o
  -3   5  10    57247.16    55917.22    698.16 o
  -2   5  10     4389.08     4269.74     81.97 o
  -1   5  10     1483.69     1601.72    114.86 o
   0   5  10    22446.44    21765.73    277.99 o
   1   5  10    32411.61    34504.89    688.65 o
   2   5  10    10721.79    10568.31    214.03 o
   3   5  10     3800.26     3987.82    254.07 o
   4   5  10    11773.52    11077.73    445.64 o
   5   5  10    18448.57    16818.14    822.64 o
   6   5  10    30709.90    30631.99    890.91 o
   7   5  10    10460.64    10374.88    594.34 o
   8   5  10      419.72      361.47    146.50 o
   9   5  10    11971.52    11722.85    864.95 o
  10   5  10    18775.22    18525.10   1022.02 o
  11   5  10    19538.47    20282.13   2461.42 o
 -12   6  10      251.97      293.88    515.15 o
 -11   6  10      423.36      451.04    172.03 o
 -10   6  10      553.08      120.33    378.89 o
  -9   6  10     8316.53     8206.90    358.30 o
  -8   6  10    16856.79    17599.71    522.59 o
  -7   6  10    37798.55    37831.70    763.45 o
  -6   6  10    49379.26    49069.94    717.17 o
  -5   6  10    11584.08    11131.29    216.44 o
  -4   6  10      385.00      387.04     73.15 o
  -3   6  10    46893.60    47385.27    544.02 o
  -2   6  10    94779.63    89581.55   1647.90 o
  -1   6  10    78445.93    78215.57    779.12 o
   0   6  10    32670.23    32456.28    582.98 o
   1   6  10      842.18      772.34    109.71 o
   2   6  10     4217.35     4150.31    198.57 o
   3   6  10     3556.48     3192.47    174.83 o
   4   6  10      733.81      827.00    114.77 o
   5   6  10      814.22      972.03    167.60 o
   6   6  10     6275.92     6037.91    310.03 o
   7   6  10    43405.40    44006.52   1272.57 o
   8   6  10    40681.90    40927.33   1109.34 o
   9   6  10    18537.72    18332.35    846.76 o
  10   6  10     4376.30     3809.09    889.53 o
  11   6  10     1647.75     1419.77    502.52 o
 -12   7  10     7312.32     7455.94   1013.67 o
 -11   7  10     7722.06     8667.53    329.43 o
 -10   7  10     5742.45     5197.73    467.38 o
  -9   7  10     6653.57     6496.58    312.79 o
  -8   7  10     2917.44     2738.58    436.22 o
  -7   7  10       44.23       72.26     58.14 o
  -6   7  10    20421.12    21386.19    456.08 o
  -5   7  10    32284.97    33816.48    582.32 o
  -4   7  10    51975.58    52868.20    528.41 o
  -3   7  10    36649.90    37297.64    594.72 o
  -2   7  10    17222.08    16956.61    231.47 o
  -1   7  10      487.40      492.75     88.38 o
   0   7  10     3335.96     3253.48    218.37 o
   1   7  10     9650.45    10244.27    229.09 o
   2   7  10     4408.62     4351.06    145.03 o
   3   7  10    30192.03    30984.11    510.26 o
   4   7  10    18355.44    18350.44    386.77 o
   5   7  10    11678.70    11383.67    337.61 o
   6   7  10    13334.58    13493.78    317.05 o
   7   7  10     2764.83     3128.87    638.67 o
   8   7  10     1339.25     1149.71    320.96 o
   9   7  10    10329.07    10509.51    506.31 o
  10   7  10    12630.25    11951.40    468.59 o
  11   7  10    17439.91    17322.31    890.97 o
 -12   8  10      237.71      471.58    493.55 o
 -11   8  10      616.92      620.74    177.71 o
 -10   8  10     4269.07     3888.22    823.16 o
  -9   8  10     1771.81     1598.65    391.83 o
  -8   8  10     7151.07     7455.95    267.07 o
  -7   8  10     7575.42     7530.16    415.12 o
  -6   8  10      484.08      400.66    109.03 o
  -5   8  10       41.64       61.78     47.44 o
  -4   8  10      580.86      693.95    105.97 o
  -3   8  10     1176.28     1141.25    123.56 o
  -2   8  10     6718.51     6510.19    208.81 o
  -1   8  10     8024.10     8205.54    200.02 o
   0   8  10     5523.57     5414.75    166.81 o
   1   8  10     6350.45     6724.63    185.78 o
   2   8  10     4065.40     3813.43    237.89 o
   3   8  10      652.37      594.30     98.56 o
   4   8  10     4652.90     4983.73    241.06 o
   5   8  10      767.86      738.11    136.39 o
   6   8  10     7757.63     7329.71    349.82 o
   7   8  10     6537.31     6937.76    529.39 o
   8   8  10     4492.36     4516.71   1113.51 o
   9   8  10     1622.16     1549.41    362.89 o
  10   8  10     2264.07     1742.82    460.99 o
  11   8  10      276.34       87.31    207.09 o
 -11   9  10     2306.21     1763.02    510.17 o
 -10   9  10       11.17      -69.34    168.31 o
  -9   9  10      389.26      301.56    148.68 o
  -8   9  10      231.74      127.91    124.03 o
  -7   9  10      455.56      643.33    175.10 o
  -6   9  10     1332.81     1366.41    239.94 o
  -5   9  10       63.53       75.61     68.76 o
  -4   9  10     5334.11     5115.89    163.40 o
  -3   9  10       47.02      105.52     49.94 o
  -2   9  10       29.51      166.86     96.54 o
  -1   9  10       79.23      209.28     73.58 o
   0   9  10       41.16       87.92     55.08 o
   1   9  10      233.69      215.02     84.90 o
   2   9  10      312.63      299.88     89.60 o
   3   9  10      577.27      671.54     95.31 o
   4   9  10      123.88       83.90     62.42 o
   5   9  10        6.59      102.82     76.19 o
   6   9  10       57.85      196.76     90.49 o
   7   9  10      238.96      166.65    180.35 o
   8   9  10     1259.26     1346.98    313.57 o
   9   9  10       88.77       -1.00    375.25 o
  10   9  10      103.67       36.12    200.60 o
 -11  10  10      163.56      206.73    171.32 o
 -10  10  10     1550.24     1142.39    368.63 o
  -9  10  10      613.79      399.32    141.97 o
  -8  10  10     1150.23      798.49    234.40 o
  -7  10  10     4289.14     4895.68    423.83 o
  -6  10  10     6101.41     6284.77    288.62 o
  -5  10  10     8865.30     8407.09    304.22 o
  -4  10  10      347.42      363.04     98.32 o
  -3  10  10    14083.41    13991.61    312.03 o
  -2  10  10    14935.23    14897.64    369.61 o
  -1  10  10     7315.67     7440.98    196.47 o
   0  10  10     3761.60     3971.94    260.71 o
   1  10  10      213.15      222.80     91.95 o
   2  10  10     1133.95     1154.39    170.47 o
   3  10  10     4747.21     4796.23    243.15 o
   4  10  10      239.07      234.59     76.62 o
   5  10  10      214.33      273.04    127.42 o
   6  10  10      998.41      850.34    285.36 o
   7  10  10     2810.54     3029.79    515.92 o
   8  10  10     6588.36     6096.96    528.63 o
   9  10  10     5266.50     3709.00   1055.39 o
  10  10  10       31.69     -105.49    276.82 o
 -10  11  10     3989.55     3020.83    883.75 o
  -9  11  10     5915.31     5020.94    991.27 o
  -8  11  10     6735.93     6470.01    313.00 o
  -7  11  10      772.72      538.12    168.98 o
  -6  11  10      294.48      382.59    164.18 o
  -5  11  10    22315.31    22231.50    608.45 o
  -4  11  10    56336.43    58474.02   1537.05 o
  -3  11  10    30039.60    30884.68    638.12 o
  -2  11  10     5375.65     5160.58    218.49 o
  -1  11  10       86.16       95.34     84.02 o
   0  11  10     5055.87     5057.06    255.53 o
   1  11  10    10186.68    10351.69    283.69 o
   2  11  10     1947.92     1967.66    264.85 o
   3  11  10      703.09      690.18    133.16 o
   4  11  10     7205.14     7439.75    230.02 o
   5  11  10     8885.22     8753.09    638.68 o
   6  11  10     7480.43     7217.84    368.33 o
   7  11  10     2112.74     2073.09    426.97 o
   8  11  10      293.60      453.64    172.17 o
   9  11  10     8865.45     7918.50    922.15 o
 -10  12  10      388.99      261.08    378.09 o
  -9  12  10     1220.91     1206.07    356.81 o
  -8  12  10     9640.41    10039.24    397.86 o
  -7  12  10    24457.92    25488.74    794.52 o
  -6  12  10    47361.89    50472.63   1240.26 o
  -5  12  10    23008.50    22721.72    981.29 o
  -4  12  10       32.92      153.52    129.85 o
  -3  12  10    30040.91    32538.39    960.20 o
  -2  12  10    43984.54    43722.60    769.65 o
  -1  12  10    51909.04    53958.63    877.48 o
   0  12  10    25875.11    26577.82    592.65 o
   1  12  10       82.90      201.08     96.43 o
   2  12  10      471.24      421.76    113.93 o
   3  12  10     1245.93     1384.68    256.44 o
   4  12  10     1294.06     1402.81    252.63 o
   5  12  10     1620.57      981.45    286.30 o
   6  12  10     4606.63     4691.02    887.58 o
   7  12  10    17659.48    17162.12    667.11 o
   8  12  10    26600.38    27613.40   1185.98 o
   9  12  10    19785.33    20934.14   1625.28 o
  -9  13  10     6552.20     5288.27   1018.25 o
  -8  13  10    14193.82    14349.59    866.44 o
  -7  13  10     2200.00     1893.53    339.08 o
  -6  13  10     4412.97     4038.14    531.80 o
  -5  13  10    43016.59    43834.41   1075.01 o
  -4  13  10    73603.74    77890.73   1829.03 o
  -3  13  10    30922.15    31472.81   1071.07 o
  -2  13  10     3629.01     3526.65    394.13 o
  -1  13  10     3279.56     3232.42    216.69 o
   0  13  10    23466.33    24349.66    591.62 o
   1  13  10    17937.48    18671.49    492.50 o
   2  13  10     4944.76     4819.47    278.86 o
   3  13  10       20.62       87.71    112.45 o
   4  13  10     4361.95     3841.11    431.59 o
   5  13  10    11862.11    11429.14    626.35 o
   6  13  10    10103.38    10748.75    521.80 o
   7  13  10     5601.38     5531.37    525.96 o
   8  13  10        1.89      152.51    224.94 o
  -8  14  10     2532.83     2073.09    495.90 o
  -7  14  10    19200.85    18125.21    736.45 o
  -6  14  10    33659.71    35019.73   1066.25 o
  -5  14  10    18044.17    17825.29    634.57 o
  -4  14  10      226.60      341.19    114.15 o
  -3  14  10    24450.90    24546.13    657.86 o
  -2  14  10    36266.88    36186.77    947.61 o
  -1  14  10    15364.06    15734.57    392.29 o
   0  14  10     6408.57     6828.00    281.67 o
   1  14  10     1256.30     1473.75    260.81 o
   2  14  10     3383.73     4034.25    421.73 o
   3  14  10       91.86       54.90    222.44 o
   4  14  10     6947.78     6169.62    332.89 o
   5  14  10     2488.43     2223.15    524.30 o
   6  14  10      424.34      304.69    238.58 o
   7  14  10     8171.56     8146.01    469.26 o
  -7  15  10     7140.91     6341.52    405.91 o
  -6  15  10        8.52       98.95    170.12 o
  -5  15  10    11048.74    10898.03    480.36 o
  -4  15  10    16090.85    16781.89    642.34 o
  -3  15  10     9724.60    10303.13    816.46 o
  -2  15  10      998.37     1164.40    226.36 o
  -1  15  10     7296.07     7154.38    317.87 o
   0  15  10     8737.25     8641.12    283.68 o
   1  15  10     7647.76     7667.36    672.64 o
   2  15  10     1774.99     1449.15    399.09 o
   3  15  10     7766.73     8248.39    468.56 o
   4  15  10     1357.00     1277.67    443.60 o
   5  15  10     1316.84      875.32    330.44 o
   6  15  10     5923.28     6093.34    629.05 o
  -6  16  10     5360.07     5824.54    569.23 o
  -5  16  10     3061.28     2378.57    512.12 o
  -4  16  10       47.32      277.58    128.62 o
  -3  16  10     6404.46     6712.40    311.36 o
  -2  16  10     3888.97     3800.30    588.43 o
  -1  16  10      421.00      501.59    129.29 o
   0  16  10     9038.60     8438.76    782.54 o
   1  16  10    20291.06    21139.05   1049.03 o
   2  16  10    12940.64    12715.41    562.27 o
   3  16  10      171.55      204.98    219.47 o
   4  16  10     7798.64     6518.23    524.25 o
  -4  17  10      169.27      271.93    112.11 o
  -3  17  10      366.42      442.94    155.61 o
  -2  17  10     7082.59     7340.14    806.03 o
  -1  17  10     9572.73     8920.40    505.75 o
   0  17  10     7387.06     7415.44    365.30 o
   1  17  10      390.98      696.25    358.95 o
   2  17  10    12311.55    11664.23    631.23 o
   3  17  10    31429.12    31851.20   1873.77 o
 -12   1  11     1174.73      627.96    515.48 o
 -11   1  11     3799.91     2698.00    699.62 o
 -10   1  11     8066.59     8143.32    234.63 o
  -9   1  11     3805.91     3892.96    232.29 o
  -8   1  11     3836.97     4313.67    163.38 o
  -7   1  11      151.69      152.31     39.92 o
  -6   1  11     5330.31     5242.36    130.43 o
  -5   1  11     4424.06     4443.66    117.57 o
  -4   1  11     5254.68     4998.06    116.43 o
  -3   1  11      264.81      496.62     60.39 o
  -2   1  11      250.97      283.58     39.23 o
  -1   1  11    13754.62    14109.06    286.40 o
   0   1  11    11628.29    11778.53    170.58 o
   1   1  11     1221.12     1144.31    179.92 o
   2   1  11     2020.28     2291.49     91.93 o
   4   1  11    16976.89    16411.36    297.64 o
   5   1  11    24366.45    24488.37    588.68 o
   6   1  11     7672.14     7454.12    382.62 o
   7   1  11       45.78      185.64    122.29 o
   8   1  11       80.17      114.07    130.97 o
   9   1  11     1053.10     1116.07    216.74 o
  10   1  11     1487.13     1078.08    375.21 o
  11   1  11      284.93      241.52    147.36 o
  12   1  11      619.03      348.05    241.81 o
 -13   2  11    11097.14    11262.24    611.34 o
 -12   2  11    13175.94    13299.74    667.66 o
 -11   2  11     3196.69     2735.68    494.99 o
 -10   2  11      127.39       93.49    111.14 o
  -9   2  11     5450.28     5790.10    186.62 o
  -8   2  11    20499.06    21397.71    430.11 o
  -7   2  11    42071.89    43535.40    770.96 o
  -6   2  11    23782.15    23110.23    469.15 o
  -5   2  11     7131.75     6911.53    141.69 o
  -4   2  11    10466.49    10965.76    117.23 o
  -3   2  11     2392.75     2761.20    114.64 o
  -2   2  11      652.37      827.60     51.83 o
  -1   2  11     2786.33     2941.40    129.68 o
   0   2  11    22334.10    22583.95    395.61 o
   1   2  11    43567.81    42358.20    707.88 o
   2   2  11    46695.47    44789.81   1119.22 o
   3   2  11    58349.10    58044.52   2204.79 o
   4   2  11     6246.17     6430.18    314.61 o
   5   2  11     3160.15     3464.92    314.25 o
   6   2  11    24081.42    24784.79    404.33 o
   7   2  11    35243.41    36307.34    961.67 o
   8   2  11    20116.43    20473.55    717.36 o
   9   2  11     4484.28     4359.12    518.01 o
  10   2  11     1518.42     1143.54    362.06 o
  11   2  11      241.76      171.17    120.39 o
  12   2  11      377.51      -70.46    257.93 o
 -13   3  11       64.37      253.79    192.50 o
 -12   3  11     6134.90     5364.27    442.92 o
 -11   3  11    28783.51    29471.37   1342.53 o
 -10   3  11    35883.13    36110.23    617.39 o
  -9   3  11    40407.49    42572.70    775.84 o
  -8   3  11     5723.80     6012.27    181.41 o
  -7   3  11     3623.11     3569.71    117.52 o
  -6   3  11    36269.01    36427.31    493.90 o
  -5   3  11    12394.08    11744.34    234.80 o
  -4   3  11    22849.08    21950.40    297.36 o
  -3   3  11    37479.46    38913.70    472.77 o
  -2   3  11     7618.13     7921.84    150.68 o
  -1   3  11    77130.30    78373.41    714.13 o
   0   3  11    67113.30    69566.73    949.65 o
   1   3  11    14136.08    13387.91    219.01 o
   2   3  11     2228.02     2587.04    136.34 o
   3   3  11    35735.68    35004.59    596.14 o
   4   3  11   119071.52   115058.77   3616.26 o
   5   3  11    78390.60    79835.81   1551.68 o
   6   3  11    44364.44    43907.82    556.97 o
   7   3  11     1397.82     1945.55    231.81 o
   8   3  11     5336.17     4904.20    253.47 o
   9   3  11     1957.67     1961.86    361.66 o
  10   3  11     4779.74     4330.38   1059.23 o
  11   3  11     4026.19     3282.73    798.91 o
  12   3  11     1866.47     1846.60    514.26 o
 -13   4  11    10736.02    11738.78    812.34 o
 -12   4  11    19767.40    18836.73   1256.47 o
 -11   4  11     7575.97     7569.08    666.22 o
 -10   4  11      875.84     1061.06    222.10 o
  -9   4  11     8558.12     8225.06    217.46 o
  -8   4  11    43101.66    45513.59    801.25 o
  -7   4  11    54817.43    56997.08    817.98 o
  -6   4  11    12150.81    12042.07    227.29 o
  -5   4  11     3109.96     3031.92     80.11 o
  -4   4  11      649.88      733.87     95.86 o
  -3   4  11      350.78      491.14     78.42 o
  -2   4  11     1441.95     1812.14    149.57 o
  -1   4  11       17.45      124.11     56.72 o
   0   4  11     5728.12     5804.71    122.15 o
   1   4  11    59178.42    56491.59    816.75 o
   2   4  11   198020.22   182349.50   1868.12 o
   3   4  11    68809.21    70519.82   1252.04 o
   4   4  11    11443.32    11518.00    298.11 o
   5   4  11     6538.07     6622.56    213.27 o
   6   4  11    35572.56    35434.51    947.56 o
   7   4  11    57053.28    58391.84   1168.83 o
   8   4  11    15858.36    17169.06    551.37 o
   9   4  11      662.46      636.56    230.89 o
  10   4  11       14.03       62.52    267.46 o
  11   4  11       70.37       92.03    146.10 o
 -12   5  11       66.14      344.96    384.05 o
 -11   5  11    15465.36    14302.14    519.11 o
 -10   5  11    25956.13    26306.36    838.21 o
  -9   5  11    23773.19    23751.92    620.67 o
  -8   5  11    17963.16    16847.63    331.33 o
  -7   5  11     7605.22     7290.68    142.25 o
  -6   5  11    37319.95    36899.78    582.22 o
  -5   5  11    10555.04    10313.13    190.69 o
  -4   5  11     2446.08     2735.60    134.28 o
  -3   5  11      703.56      836.43    104.84 o
  -2   5  11     6188.16     6654.51    123.63 o
  -1   5  11     2242.01     2324.18    115.17 o
   0   5  11    26220.40    25589.99    457.75 o
   1   5  11    58184.24    56651.05    904.28 o
   2   5  11    21079.46    21030.71    575.60 o
   3   5  11    22050.18    20777.28    463.53 o
   4   5  11    77449.98    74351.95   1308.36 o
   5   5  11    65340.55    62785.68   1081.53 o
   6   5  11    40666.89    41072.11   1235.58 o
   7   5  11        5.06      131.26    108.70 o
   8   5  11    22309.82    23217.64    678.31 o
   9   5  11    15176.09    13967.98   1571.83 o
  10   5  11     2326.36     2032.64    577.87 o
  11   5  11      590.01      288.60    178.94 o
 -12   6  11     8349.36     7425.79    574.18 o
 -11   6  11     6337.38     5726.19    731.19 o
 -10   6  11      722.51      522.96    144.70 o
  -9   6  11     8062.15     8255.38    313.45 o
  -8   6  11    20936.16    20729.12    575.61 o
  -7   6  11     4674.77     4444.09    187.40 o
  -6   6  11     6584.33     6238.17    250.77 o
  -5   6  11    26657.62    26434.90    447.49 o
  -4   6  11    18190.92    17965.96    268.80 o
  -3   6  11     5006.17     5248.11    144.68 o
  -2   6  11    17202.27    18613.81    297.96 o
  -1   6  11    38507.81    39505.71    662.43 o
   0   6  11    21908.33    21684.53    370.65 o
   1   6  11     8132.04     8260.84    239.70 o
   2   6  11    28966.16    27243.85    632.73 o
   3   6  11    30853.42    30827.79    618.35 o
   4   6  11     4011.34     4016.70    136.43 o
   5   6  11     2333.86     2426.17    216.67 o
   6   6  11    22828.00    23156.58    661.65 o
   7   6  11    24367.33    25729.22    764.16 o
   8   6  11      804.80      583.57    292.83 o
   9   6  11     9227.12     9194.91    442.82 o
  10   6  11    12644.15    12987.19    988.05 o
  11   6  11     7279.81     5920.08   1342.11 o
 -12   7  11     8036.38     6206.31   1697.23 o
 -11   7  11       40.73      197.11    244.33 o
 -10   7  11     3137.06     3091.60    382.22 o
  -9   7  11      836.70      753.30    185.75 o
  -8   7  11     1305.41     1140.28    167.86 o
  -7   7  11     9068.46     9529.42    215.98 o
  -6   7  11    20346.43    20845.22    453.13 o
  -5   7  11      144.80      195.50     62.86 o
  -4   7  11    28991.34    28922.75    357.08 o
  -3   7  11    63881.79    66577.59    840.56 o
  -2   7  11    80954.80    81478.57   1779.55 o
  -1   7  11     9394.29     9571.35    264.89 o
   0   7  11    11368.10    11060.60    264.92 o
   1   7  11    34555.82    34619.00    525.75 o
   2   7  11    14807.47    14498.09    313.68 o
   3   7  11     1168.05     1217.69    155.08 o
   4   7  11     4633.02     5024.32    168.88 o
   5   7  11     3335.27     3672.33    472.08 o
   6   7  11      975.20      751.86    154.30 o
   7   7  11    15204.68    14569.62    678.07 o
   8   7  11    39047.01    42620.95   1537.85 o
   9   7  11     8472.31     8727.56    515.70 o
  10   7  11     1286.01     1181.99    308.57 o
  11   7  11    10853.16    11230.08    590.92 o
 -12   8  11     2529.36     1751.90   1011.13 o
 -11   8  11     3504.30     3292.63    945.04 o
 -10   8  11      440.57      333.73    201.76 o
  -9   8  11      580.45      737.09    191.56 o
  -8   8  11      499.38      359.87    129.43 o
  -7   8  11     1087.77     1172.23    207.93 o
  -6   8  11    20630.43    20361.71    453.99 o
  -5   8  11    64550.94    65256.06   1086.07 o
  -4   8  11    39973.81    39927.70    995.22 o
  -3   8  11     3035.22     3471.08    105.69 o
  -2   8  11    18240.85    18404.36    373.49 o
  -1   8  11    79754.92    79748.59   1697.96 o
   0   8  11   100168.23    99947.14   2394.04 o
   1   8  11    11877.87    11829.36    293.86 o
   2   8  11     8800.11     8274.04    242.77 o
   3   8  11     1345.00     1425.27    181.87 o
   4   8  11      157.94      223.00     82.94 o
   5   8  11     3554.23     3906.06    166.04 o
   6   8  11    11631.13    11749.10    310.33 o
   7   8  11     8127.95     7455.01    505.90 o
   8   8  11     5070.98     4846.12    473.32 o
   9   8  11    34196.60    33206.65   2013.81 o
  10   8  11    36427.72    37031.68   1575.45 o
 -11   9  11     3239.35     3301.22   1075.58 o
 -10   9  11      754.76      469.93    174.82 o
  -9   9  11     3698.75     3737.47    318.01 o
  -8   9  11     5840.29     5980.16    404.40 o
  -7   9  11    19761.41    19960.37    565.92 o
  -6   9  11    19285.86    19716.23    626.82 o
  -5   9  11      307.41      349.55     83.75 o
  -4   9  11    58739.51    59929.11    811.56 o
  -3   9  11    84517.44    85591.48   1138.78 o
  -2   9  11    87835.72    89596.51   1712.05 o
  -1   9  11    31339.40    33262.00    649.20 o
   0   9  11     3593.50     3597.61    160.29 o
   1   9  11    35542.26    35359.99    734.98 o
   2   9  11    35436.16    35393.25    723.47 o
   3   9  11    11044.58    10533.13    311.21 o
   4   9  11      416.86      405.04    110.77 o
   5   9  11      301.79      188.84     78.80 o
   6   9  11     4412.23     4719.35    322.30 o
   7   9  11    29233.56    31865.23   1012.54 o
   8   9  11    33015.74    31875.04   1050.14 o
   9   9  11     5911.23     5549.76    714.82 o
  10   9  11     6503.16     7126.95    603.26 o
 -11  10  11     1260.50      844.65    450.98 o
 -10  10  11      267.31      499.29    237.22 o
  -9  10  11       13.73      190.71    175.78 o
  -8  10  11      737.39      609.84    207.91 o
  -7  10  11     2125.64     2177.38    473.77 o
  -6  10  11    21487.93    22696.68    644.36 o
  -5  10  11    71362.92    73014.72   1226.23 o
  -4  10  11    42790.72    43992.37    569.44 o
  -3  10  11      473.25      411.37    133.64 o
  -2  10  11    15047.30    15575.48    332.35 o
  -1  10  11    59685.57    63083.20    944.11 o
   0  10  11    93747.76    97497.41   1461.55 o
   1  10  11    15175.91    15566.58    395.81 o
   2  10  11       53.14       52.08    103.04 o
   3  10  11     2722.31     2683.20    277.27 o
   4  10  11      142.06      124.16     56.10 o
   5  10  11     2432.75     2411.81    395.85 o
   6  10  11     3899.65     3776.38    420.53 o
   7  10  11       74.40      256.60    175.80 o
   8  10  11     7199.14     6518.86    844.99 o
   9  10  11    29189.65    29980.92   1315.29 o
  10  10  11    31914.10    35425.14   2131.54 o
 -10  11  11      194.08      156.17    134.38 o
  -9  11  11      176.66      165.10    160.23 o
  -8  11  11      119.71      288.15    134.16 o
  -7  11  11    10256.39    10427.34    375.89 o
  -6  11  11    12267.18    11833.18    427.86 o
  -5  11  11      373.04      350.79    152.98 o
  -4  11  11    24616.90    25898.68    716.96 o
  -3  11  11    43665.46    45495.34    833.82 o
  -2  11  11    29286.81    30854.27    650.52 o
  -1  11  11     6474.76     6862.10    247.05 o
   0  11  11     2348.97     2498.15    359.52 o
   1  11  11    18109.84    18851.18    392.67 o
   2  11  11    13670.98    13977.29    366.16 o
   3  11  11     1204.68     1043.66    194.87 o
   4  11  11      195.30      301.51     75.07 o
   5  11  11      146.55      176.83    147.55 o
   6  11  11     1882.16     1476.52    292.25 o
   7  11  11     8436.17     8314.69    474.15 o
   8  11  11    13915.15    14486.88    586.85 o
   9  11  11     3537.63     2475.45    964.22 o
  -9  12  11      294.77      248.67    159.84 o
  -8  12  11     4557.81     3531.01    905.70 o
  -7  12  11     1275.67      931.30    253.07 o
  -6  12  11     3542.70     3412.78    523.97 o
  -5  12  11    10785.29    10951.98    336.78 o
  -4  12  11    11428.81    12258.10    519.42 o
  -3  12  11     1122.62     1290.94    221.30 o
  -2  12  11     1676.07     1701.42    270.25 o
  -1  12  11    11033.36    10870.04    381.67 o
   0  12  11    13167.78    12941.66    428.39 o
   1  12  11     1870.58     1605.76    257.97 o
   2  12  11     2672.16     2655.97    359.03 o
   3  12  11     8334.25     7920.14    311.72 o
   4  12  11     1557.58     1290.72    293.41 o
   5  12  11     1056.01     1091.77    286.23 o
   6  12  11     6347.62     6255.35    323.00 o
   7  12  11     2683.11     2698.77    645.17 o
   8  12  11       83.05      236.33    197.79 o
  -9  13  11     5113.02     4381.57    661.90 o
  -8  13  11     2142.35     1599.44    498.72 o
  -7  13  11     2717.84     2594.85    630.09 o
  -6  13  11     9084.46     8601.00    326.81 o
  -5  13  11     2328.69     2340.83    373.38 o
  -4  13  11      347.37      558.19    161.46 o
  -3  13  11      317.05      413.53    172.10 o
  -2  13  11      680.21      503.22    167.49 o
  -1  13  11     1434.67     1545.37    266.79 o
   0  13  11     3436.34     3686.20    337.06 o
   1  13  11     2318.84     2256.08    300.39 o
   2  13  11      548.17      565.70    174.08 o
   3  13  11     4693.78     4765.20    431.96 o
   4  13  11    23202.60    23080.89    749.53 o
   5  13  11    15643.16    15707.30    678.97 o
   6  13  11     6103.53     5540.00    437.78 o
   7  13  11      319.33      145.64    152.48 o
   8  13  11     1216.67     1019.74    549.99 o
  -8  14  11    11712.15    11555.43    725.73 o
  -7  14  11    12830.55    13263.15    527.70 o
  -6  14  11     8499.71     7778.34    387.76 o
  -5  14  11     2055.99     1742.27    315.53 o
  -4  14  11       54.68      143.83    215.68 o
  -3  14  11       56.82       40.42    137.83 o
  -2  14  11       10.91      144.08     97.09 o
  -1  14  11      105.93      288.15    110.11 o
   0  14  11     4453.02     4405.69    430.41 o
   1  14  11     7480.79     7188.36    318.47 o
   2  14  11    17045.74    17427.68    592.34 o
   3  14  11    17821.22    17359.94    604.96 o
   4  14  11     1389.07     1110.76    342.68 o
   5  14  11       27.04      165.36    142.42 o
   6  14  11     3613.41     2593.74    772.29 o
   7  14  11     8078.73     8147.16    568.99 o
  -7  15  11       90.23      220.04    170.34 o
  -6  15  11     2592.52     1975.09    524.52 o
  -5  15  11     5966.89     6285.25    424.21 o
  -4  15  11    11771.12    11590.93    414.31 o
  -3  15  11     8297.62     7882.94    523.90 o
  -2  15  11     4958.24     4712.31    302.18 o
  -1  15  11    14800.90    15008.60    453.10 o
   0  15  11     4562.97     4308.79    603.00 o
   1  15  11       33.36      144.47    142.31 o
   2  15  11      579.08      413.55    225.61 o
   3  15  11     4337.96     4035.77    630.84 o
   4  15  11    15949.65    16147.49    721.37 o
   5  15  11    15338.57    15873.05    740.19 o
   6  15  11    10010.44     8557.52   1502.86 o
  -5  16  11    12840.80    12953.64    774.43 o
  -4  16  11     2458.05     1517.27    337.45 o
  -3  16  11      839.56      564.40    194.02 o
  -2  16  11      540.86      471.29    174.49 o
  -1  16  11     2908.79     2601.48    498.22 o
   0  16  11    15987.58    15963.13    646.28 o
   1  16  11    11457.66    10434.07    588.85 o
   2  16  11     4650.37     4026.69    578.41 o
   3  16  11     5954.43     6452.20    445.21 o
   4  16  11     1594.16     1447.96    458.96 o
  -3  17  11     5851.93     5061.63    573.02 o
  -2  17  11     6075.45     6350.52    391.69 o
  -1  17  11     5038.65     4035.39    812.77 o
   0  17  11      179.30      208.92     89.58 o
   1  17  11      318.26      190.34    230.78 o
   2  17  11      120.69      298.52    363.84 o
 -12   0  12    20506.13    21882.10    794.56 o
 -11   0  12    39580.53    39005.80   1848.26 o
 -10   0  12    64606.61    66084.61   1567.44 o
  -9   0  12    17930.36    19483.21    744.28 o
  -8   0  12    11653.49    11526.64    747.36 o
  -7   0  12   121611.99   122602.34   2329.89 o
  -6   0  12   121097.66   117875.67   2754.09 o
  -5   0  12    58520.18    57070.96   1453.80 o
  -4   0  12     1202.92      967.37    283.01 o
  -3   0  12    19466.78    20985.68    850.11 o
  -2   0  12    16774.18    16582.21    404.70 o
  -1   0  12     3531.49     3788.92    137.27 o
   0   0  12    53864.96    55235.21    819.98 o
   1   0  12     8155.01     8740.36    317.97 o
   2   0  12    31826.06    32494.27   1329.75 o
   3   0  12   107092.77   106783.09   2567.52 o
   4   0  12   104281.73   104055.66   2940.89 o
   5   0  12    85668.60    84992.46   2771.40 o
   6   0  12     2319.87     2357.12    213.42 o
   7   0  12    29517.60    32325.77   1082.93 o
   8   0  12    47594.29    50972.87   1291.43 o
   9   0  12    11205.03    10961.01    587.43 o
  10   0  12     7048.00     7135.22   1055.47 o
  11   0  12     1187.47     1345.60    428.23 o
 -12   1  12    10575.30     9810.89    512.00 o
 -11   1  12      101.96      248.97    141.87 o
 -10   1  12    21872.56    20664.30    569.07 o
  -9   1  12    89990.03    94049.24   1369.04 o
  -8   1  12   117163.54   122242.88    681.26 o
  -7   1  12    37432.55    38859.42    614.12 o
  -6   1  12     2717.70     2658.55     72.42 o
  -5   1  12    48029.90    47380.35    539.63 o
  -4   1  12   101062.34    99590.32   1660.02 o
  -3   1  12    38245.77    36329.52    557.59 o
  -2   1  12       30.27       92.95     31.90 o
  -1   1  12    20920.94    20990.38    308.65 o
   0   1  12      585.87      656.83     75.90 o
   1   1  12    47039.87    46761.89    817.93 o
   2   1  12    57594.55    55421.12   1779.19 o
   3   1  12    22217.94    23162.22    515.16 o
   4   1  12      431.66      301.13    113.55 o
   5   1  12    41014.52    40650.96   1119.23 o
   6   1  12   148828.13   144223.39   5265.63 o
   7   1  12    67490.74    69012.18   1347.13 o
   8   1  12     7219.88     7114.59    324.54 o
   9   1  12     2790.50     2559.28    535.62 o
  10   1  12    13838.44    13215.71    556.64 o
  12   1  12     1263.94      685.55    218.50 o
 -13   2  12      124.75      337.78    133.69 o
 -12   2  12     2194.66     1276.52    998.32 o
 -11   2  12    17237.39    17784.89    535.57 o
 -10   2  12    32499.12    32240.75    988.14 o
  -9   2  12    14272.11    14496.48    306.89 o
  -8   2  12     8326.55     8395.99    208.76 o
  -7   2  12    74702.39    76213.13   1086.12 o
  -6   2  12    71088.12    72283.74    888.70 o
  -5   2  12    29147.57    29007.19    386.67 o
  -4   2  12     7245.49     7681.02    154.35 o
  -3   2  12    17144.24    17102.52    290.75 o
  -2   2  12    36707.12    35740.58    751.56 o
  -1   2  12     2276.01     2381.98     60.45 o
   0   2  12    14439.27    14289.54    178.31 o
   1   2  12     4749.42     4219.64    104.59 o
   2   2  12      106.25       16.99     59.69 o
   3   2  12    27682.54    28420.59   1164.40 o
   4   2  12    46879.48    47830.84    976.89 o
   5   2  12    69388.62    72045.33   1300.56 o
   6   2  12     5144.67     5028.35    242.18 o
   7   2  12    17766.79    17492.36    763.68 o
   8   2  12    26967.72    27252.93    954.76 o
   9   2  12    20208.62    19809.85    584.29 o
  10   2  12     6021.37     5161.50    509.38 o
  11   2  12       62.49       35.34    237.80 o
  12   2  12     2851.83     1659.46    902.24 o
 -13   3  12     3177.57     1830.20    859.22 o
 -12   3  12     6883.75     7314.46   1105.17 o
 -11   3  12     8399.42     8440.62    363.69 o
 -10   3  12       15.98       97.58     90.97 o
  -9   3  12    11151.58    11698.52    292.70 o
  -8   3  12    29073.27    29827.06    610.41 o
  -7   3  12     4602.78     4863.06     96.38 o
  -6   3  12     9791.45     9920.03    263.68 o
  -5   3  12    27592.45    26982.01    444.32 o
  -4   3  12    32500.37    33509.73    545.31 o
  -3   3  12     3987.22     4053.92     85.84 o
  -2   3  12    26643.49    27400.09    514.84 o
  -1   3  12    83428.13    82893.23    889.46 o
   0   3  12    20228.20    20171.96    326.03 o
   1   3  12     5796.60     6067.58    181.28 o
   2   3  12    34840.61    35363.75    886.08 o
   3   3  12    16657.17    16721.50    414.95 o
   4   3  12     8561.04     8558.66    349.94 o
   5   3  12     1616.67     1623.57    307.95 o
   6   3  12    26086.85    25798.04    697.46 o
   7   3  12     8026.15     7986.81    459.71 o
   8   3  12      226.48      206.75     76.50 o
   9   3  12     1675.79     1629.61    383.77 o
  10   3  12     7264.19     6330.69    557.17 o
  11   3  12      562.50      131.09    204.21 o
 -13   4  12    11179.45     7450.75   1439.14 o
 -12   4  12     1536.09     1296.23    725.31 o
 -11   4  12       12.96      190.99    179.57 o
 -10   4  12     6801.69     7515.49    362.45 o
  -9   4  12     4645.33     4699.13    183.05 o
  -8   4  12      119.88      110.91     46.30 o
  -7   4  12     9213.37     9137.02    175.91 o
  -6   4  12     7007.36     6958.82    170.69 o
  -5   4  12     5958.47     6205.17    112.49 o
  -4   4  12    17718.83    17270.63    268.35 o
  -3   4  12    36496.51    34595.84    496.47 o
  -2   4  12    35576.06    35018.71    633.59 o
  -1   4  12     1051.76     1355.92    140.89 o
   0   4  12    26918.77    26657.65    562.44 o
   1   4  12    72550.96    71634.30   1060.89 o
   2   4  12    52436.54    52675.76    969.96 o
   3   4  12     3452.45     3468.94    349.68 o
   4   4  12     1708.92     2048.85    368.30 o
   5   4  12     1663.63     1746.00    192.77 o
   6   4  12       22.33      228.80    214.12 o
   7   4  12     1905.51     2008.93    366.32 o
   8   4  12     2735.75     2757.13    298.99 o
   9   4  12       10.23       49.98    280.65 o
  10   4  12      994.60     1306.88    458.92 o
  11   4  12    15867.36    14492.89    977.20 o
 -12   5  12     6603.53     7403.70   1009.03 o
 -11   5  12     9679.60    10652.81   1004.58 o
 -10   5  12    10985.44    11141.32    458.30 o
  -9   5  12     2397.34     2524.22    192.77 o
  -8   5  12     1395.71     1527.12    224.29 o
  -7   5  12      691.06      700.67     81.87 o
  -6   5  12    24472.57    24661.51    247.99 o
  -5   5  12    14908.48    14404.55    258.58 o
  -4   5  12      384.31      449.11     78.99 o
  -3   5  12     5375.15     5232.63    134.85 o
  -2   5  12    29832.24    28349.91    529.20 o
  -1   5  12   115213.90   117495.47   1089.43 o
   0   5  12    61163.15    58105.38    986.13 o
   1   5  12     7053.33     6357.36    167.00 o
   2   5  12      394.37      376.73     99.57 o
   3   5  12    22530.45    21803.34    493.42 o
   4   5  12    18758.60    18385.74    609.87 o
   5   5  12     7017.06     7429.45    224.01 o
   6   5  12      580.12      457.62    166.20 o
   7   5  12     4131.13     4644.78    343.81 o
   8   5  12     6826.66     5773.99    571.25 o
   9   5  12    11195.25    11818.01    609.86 o
  10   5  12     3198.47     2186.73    898.25 o
  11   5  12       63.64     -190.30    299.57 o
 -12   6  12    15708.66    14839.10   1713.75 o
 -11   6  12     4738.16     4488.74   1132.83 o
 -10   6  12      724.28      689.97    167.45 o
  -9   6  12      200.68      213.69     82.63 o
  -8   6  12     1627.73     1502.85    271.66 o
  -7   6  12    12387.27    11937.33    340.60 o
  -6   6  12    19961.10    19066.48    336.34 o
  -5   6  12    36556.39    37670.05    550.62 o
  -4   6  12    53222.64    53332.36    777.08 o
  -3   6  12    44387.54    44356.83    523.12 o
  -2   6  12    21722.92    21304.48    504.54 o
  -1   6  12      141.46      184.43     75.68 o
   0   6  12    32625.03    33204.40    482.44 o
   1   6  12    44480.55    44944.02    793.03 o
   2   6  12    85775.45    85108.55   1378.21 o
   3   6  12    49430.37    51050.10    934.11 o
   4   6  12     6661.34     6436.04    459.90 o
   5   6  12      366.14      473.08    108.43 o
   6   6  12       27.67       -7.55    152.07 o
   7   6  12     1433.85      959.69    260.42 o
   8   6  12     2575.19     2626.49    614.06 o
   9   6  12    10158.29    10729.36    676.98 o
  10   6  12    11953.46    12599.74    973.18 o
  11   6  12    15985.57    16337.65   1854.53 o
 -12   7  12     1139.29     1454.76    770.54 o
 -11   7  12     7350.58     7133.12    407.76 o
 -10   7  12     7483.04     7711.49    379.71 o
  -9   7  12     9157.63     9461.30    349.22 o
  -8   7  12    15226.57    16265.10    323.57 o
  -7   7  12     1774.99     1990.05    190.25 o
  -6   7  12      194.12      226.95     58.94 o
  -5   7  12     2284.48     2197.93     73.14 o
  -4   7  12     1152.85     1550.08    108.53 o
  -3   7  12    21281.44    21605.57    561.28 o
  -2   7  12    35867.90    37477.06    663.69 o
  -1   7  12    45708.80    46591.63    660.84 o
   0   7  12    23372.01    24465.12    576.45 o
   1   7  12    10163.08     9955.36    241.97 o
   2   7  12      744.93      843.69    144.23 o
   3   7  12     7885.21     7887.26    218.55 o
   4   7  12    13590.34    13964.88    353.35 o
   5   7  12     9527.97     9595.13    305.34 o
   6   7  12    23090.88    22291.53    931.85 o
   7   7  12     9631.47     9814.57    598.44 o
   8   7  12     6501.91     6047.86    409.18 o
   9   7  12     6059.39     6036.35    640.06 o
  10   7  12      957.28      548.04    359.98 o
  11   7  12      120.61      272.04    202.52 o
 -12   8  12     4072.63     3045.87   1816.84 o
 -11   8  12     3047.29     2946.23    842.59 o
 -10   8  12      304.78      336.28    143.64 o
  -9   8  12      375.80      213.95    163.25 o
  -8   8  12       68.48       82.95     75.12 o
  -7   8  12     6387.50     6171.96    295.48 o
  -6   8  12     1113.98     1112.49    178.57 o
  -5   8  12    11766.51    12135.59    260.72 o
  -4   8  12    20195.72    19883.93    377.28 o
  -3   8  12     5929.11     5856.82    188.49 o
  -2   8  12     1030.04     1287.95    175.28 o
  -1   8  12      733.92      755.13    116.47 o
   0   8  12     2298.63     2101.15    194.94 o
   1   8  12     3656.30     3830.48    208.94 o
   2   8  12    10742.79    11027.13    307.61 o
   3   8  12     5247.20     5513.68    158.34 o
   4   8  12      520.99      607.55    120.36 o
   5   8  12     5586.03     5391.38    192.98 o
   6   8  12      546.64      658.15    178.69 o
   7   8  12      179.06       77.85    182.16 o
   8   8  12      321.82      272.60    170.88 o
   9   8  12     4077.63     2783.15    843.40 o
  10   8  12     3488.28     3040.16    601.32 o
 -11   9  12      126.36      244.43    255.84 o
 -10   9  12      229.92       77.42    189.24 o
  -9   9  12     1095.92     1452.32    453.40 o
  -8   9  12    14317.41    13832.59    452.76 o
  -7   9  12      398.46      231.17    110.60 o
  -6   9  12     1821.92     1831.86    334.02 o
  -5   9  12     3241.15     3262.78    133.48 o
  -4   9  12     3757.87     3632.57    157.57 o
  -3   9  12     1965.15     2128.96    229.66 o
  -2   9  12       33.30      213.42     91.00 o
  -1   9  12     6202.97     6441.51    188.16 o
   0   9  12       87.30      151.15     73.87 o
   1   9  12     3134.68     3727.14    247.73 o
   2   9  12     3561.17     3523.75    194.87 o
   3   9  12     1951.57     1880.44    271.70 o
   4   9  12      845.74      751.80    130.61 o
   5   9  12      618.86      713.72    147.99 o
   6   9  12     3247.35     2998.24    517.73 o
   7   9  12     1041.40      978.87    322.08 o
   8   9  12        2.04       28.55    169.38 o
   9   9  12       19.03      -94.74    213.73 o
  10   9  12      319.54      117.54    181.05 o
 -11  10  12      789.16      369.59    513.65 o
 -10  10  12      410.32      291.57    179.34 o
  -9  10  12     2452.02     1914.21    471.52 o
  -8  10  12      376.08      388.91    122.44 o
  -7  10  12     1647.43     1392.36    309.12 o
  -6  10  12       69.22      144.98     68.74 o
  -5  10  12     5887.19     5810.84    413.69 o
  -4  10  12     7916.61     8143.24    263.16 o
  -3  10  12    15334.74    15227.46    418.33 o
  -2  10  12    22948.79    22615.01    498.32 o
  -1  10  12       46.67       95.32     86.00 o
   0  10  12     7648.23     8568.74    312.56 o
   1  10  12     5232.21     4904.08    203.86 o
   2  10  12     5995.16     6081.83    183.34 o
   3  10  12    11504.98    12366.51    325.66 o
   4  10  12      248.69      297.60     69.57 o
   5  10  12      466.29      504.17    130.94 o
   6  10  12       87.99       24.37    155.60 o
   7  10  12       18.77     -138.57    202.17 o
   8  10  12      133.65      247.17    205.85 o
   9  10  12      501.46       18.66    183.04 o
 -10  11  12     2156.09     1655.46    681.04 o
  -9  11  12      591.18      742.47    254.77 o
  -8  11  12      521.34      363.88    138.20 o
  -7  11  12     1540.18     1316.58    330.55 o
  -6  11  12     9395.16     9069.89    329.49 o
  -5  11  12     4132.16     3986.32    344.68 o
  -4  11  12      141.45      155.34    129.79 o
  -3  11  12     2248.23     2227.17    262.06 o
  -2  11  12    28637.09    28603.90    678.07 o
  -1  11  12    72291.15    77181.63   1214.71 o
   0  11  12    36123.71    36862.94    785.45 o
   1  11  12     1910.80     1622.68    288.60 o
   2  11  12      455.83      556.22    111.20 o
   3  11  12    10320.99    10335.04    283.33 o
   4  11  12    15019.59    15022.38    454.39 o
   5  11  12     4553.05     4777.71    433.17 o
   6  11  12      627.30      619.87    201.08 o
   7  11  12     3777.93     3447.79    743.83 o
   8  11  12     3490.88     3317.80    779.66 o
   9  11  12     5430.59     5641.78    367.64 o
  -9  12  12     2216.97     1504.80    540.60 o
  -8  12  12      345.29      353.71    147.60 o
  -7  12  12      291.40      293.10    132.51 o
  -6  12  12     1463.90     1356.42    327.99 o
  -5  12  12    13661.43    14363.54    547.71 o
  -4  12  12    28029.86    28988.32    814.44 o
  -3  12  12    36782.81    37735.99    772.64 o
  -2  12  12    35737.71    36547.92    742.96 o
  -1  12  12       11.97       91.14    100.56 o
   0  12  12    33128.48    34418.40    745.07 o
   1  12  12    58126.12    59122.16   1172.50 o
   2  12  12    45092.26    47401.30    979.95 o
   3  12  12    26920.57    26681.88    725.84 o
   4  12  12     3393.69     3109.74    442.07 o
   5  12  12      160.62      370.05    150.43 o
   6  12  12        3.05        5.87    142.65 o
   7  12  12      119.53      148.36    164.95 o
   8  12  12        1.64       22.33    218.87 o
  -9  13  12      478.49      208.07    237.72 o
  -8  13  12       13.61       88.80    148.04 o
  -7  13  12     1945.23     1636.70    504.58 o
  -6  13  12    10926.72    11263.77    382.37 o
  -5  13  12     9380.89     9749.45    416.34 o
  -4  13  12     1191.19     1275.79    243.15 o
  -3  13  12     2118.51     2307.33    445.64 o
  -2  13  12    39158.96    39854.87    696.64 o
  -1  13  12    96995.70   102158.65    814.35 o
   0  13  12    36250.96    38745.18   1173.11 o
   1  13  12     5734.91     5719.48    240.64 o
   2  13  12      587.73      416.66    146.22 o
   3  13  12    15600.54    15808.34    527.86 o
   4  13  12    20992.51    21271.93    860.34 o
   5  13  12     5758.44     5788.29    466.30 o
   6  13  12       39.50      -49.17    180.54 o
   7  13  12      842.80      710.02    290.92 o
  -8  14  12       26.03      209.14    111.74 o
  -7  14  12     4059.59     4144.39    600.17 o
  -6  14  12     4586.69     4316.10    495.77 o
  -5  14  12     1096.01     1102.51    233.57 o
  -4  14  12    14603.58    14245.86    326.74 o
  -3  14  12    32017.74    32620.81    764.48 o
  -2  14  12    19338.41    20804.65    543.71 o
  -1  14  12      114.43      136.46    102.96 o
   0  14  12    21321.37    21776.80    491.85 o
   1  14  12    33746.50    34265.33    900.71 o
   2  14  12    18075.46    17725.06    547.25 o
   3  14  12     3279.73     3220.02    636.65 o
   4  14  12     1783.67     1276.23    320.72 o
   5  14  12     2520.82     2093.36    506.55 o
   6  14  12      505.25      273.34    199.30 o
  -7  15  12      773.48      720.48    355.39 o
  -6  15  12     2660.74     2268.76    487.73 o
  -5  15  12    16736.77    16557.62    645.04 o
  -4  15  12    15358.14    15049.91    482.82 o
  -3  15  12      444.74      512.97    226.28 o
  -2  15  12    11995.10    11824.25    431.12 o
  -1  15  12    13942.66    14293.43    491.54 o
   0  15  12    11644.96    11796.69    382.92 o
   1  15  12       40.60      100.65    105.86 o
   2  15  12     6709.20     5976.44    389.03 o
   3  15  12    12078.77    11802.61    761.01 o
   4  15  12     5804.16     4955.54    789.63 o
   5  15  12      928.85      749.31    263.34 o
  -5  16  12     5868.75     5338.96    557.80 o
  -4  16  12     1185.34      910.97    257.21 o
  -3  16  12     6503.59     6408.17    480.70 o
  -2  16  12     5354.72     5249.55    428.68 o
  -1  16  12       48.24      234.58    128.65 o
   0  16  12     2386.68     2035.13    428.58 o
   1  16  12     2386.86     2223.52    606.18 o
   2  16  12       63.40      145.76    141.67 o
   3  16  12     5172.99     5035.33    690.38 o
   4  16  12    21253.05    21965.90    837.96 o
  -3  17  12     5028.94     4881.32    367.09 o
  -2  17  12        8.46      189.43    141.23 o
  -1  17  12      691.90      679.14    184.50 o
   0  17  12      259.68      255.09    169.49 o
   1  17  12     5472.12     4803.27    440.21 o
   2  17  12    10622.11    10928.60    731.00 o
 -12   1  13      386.01      413.21    248.54 o
 -11   1  13      255.09      322.51    123.45 o
 -10   1  13       50.61      142.48     83.48 o
  -9   1  13     1619.03     1546.61    292.05 o
  -8   1  13     9588.98     9632.41    178.95 o
  -7   1  13    14076.13    13720.32    229.73 o
  -6   1  13    14605.02    14782.87    245.13 o
  -5   1  13    15755.92    16410.64    288.35 o
  -4   1  13      881.27      927.65    101.34 o
  -3   1  13     1648.40     1579.72     79.39 o
  -2   1  13     4085.73     4043.45    103.86 o
  -1   1  13     6009.51     5538.90    188.39 o
   0   1  13     4020.61     3826.85    125.67 o
   1   1  13     1464.12     1512.51    113.15 o
   2   1  13    15272.89    15714.25    368.33 o
   3   1  13     4024.89     3946.02    178.21 o
   4   1  13     2380.30     2264.99    144.47 o
   5   1  13     1798.93     1888.75    376.40 o
   6   1  13    13754.27    14047.16    905.65 o
   7   1  13     5761.75     5141.60    299.10 o
   8   1  13    14799.37    13960.02    441.18 o
   9   1  13     7237.06     6766.94    398.59 o
  10   1  13       91.05       72.53    183.89 o
 -13   2  13      147.26      293.38    323.75 o
 -12   2  13     2218.61     1439.74   1080.26 o
 -11   2  13     2800.72     2230.57    698.51 o
 -10   2  13    13653.15    14614.73    685.32 o
  -9   2  13    23900.82    24232.26    374.01 o
  -8   2  13     5836.93     5818.33    297.45 o
  -7   2  13        1.64       19.16     28.17 o
  -6   2  13    21240.31    21466.18    434.66 o
  -5   2  13    43027.48    42764.76    581.72 o
  -4   2  13    45113.13    45078.37    726.88 o
  -3   2  13    20093.13    19319.02    326.60 o
  -2   2  13     7951.62     7734.10    142.33 o
  -1   2  13     4890.59     5122.46    116.87 o
   0   2  13     6556.02     7168.00    182.47 o
   1   2  13      341.59      245.72     76.55 o
   2   2  13     2091.94     2290.70    222.21 o
   3   2  13     6703.86     6320.67    211.93 o
   4   2  13    26228.18    26340.69    461.51 o
   5   2  13    54555.14    56236.93   1147.43 o
   6   2  13    20533.68    20668.44    594.90 o
   7   2  13     2302.25     2369.11    497.07 o
   8   2  13      138.28      241.58    233.80 o
   9   2  13    11214.14     9971.05    400.42 o
  10   2  13    18987.80    19286.19    863.87 o
  11   2  13    13146.69    12705.15   1857.04 o
 -13   3  13     1418.59      405.26    414.48 o
 -12   3  13     1537.71     1184.80    615.09 o
 -11   3  13     1804.91     1135.39    464.53 o
 -10   3  13     1566.87     1465.21    362.99 o
  -9   3  13     5249.26     5330.11    173.55 o
  -8   3  13    48126.09    49717.27    730.15 o
  -7   3  13    58476.34    59433.76    777.86 o
  -6   3  13    66775.86    67203.95   1039.67 o
  -5   3  13    14507.16    14157.81    244.50 o
  -4   3  13     3970.19     3868.60    114.85 o
  -3   3  13    28705.94    28445.55    450.16 o
  -2   3  13    31539.19    30883.57    527.81 o
  -1   3  13    21608.16    21003.31    336.07 o
   0   3  13     2780.07     2349.32     96.87 o
   1   3  13    14121.34    14271.01    305.92 o
   2   3  13    22688.55    21722.85    659.18 o
   3   3  13    22584.01    22807.62    874.71 o
   4   3  13    28374.23    29667.18    766.11 o
   5   3  13      650.41      648.41    175.61 o
   6   3  13    35721.36    34079.75    862.63 o
   7   3  13    63776.13    67442.40   1360.71 o
   8   3  13    53073.42    54048.20   1395.25 o
   9   3  13    22218.76    21207.40    757.88 o
  10   3  13     1062.91     1023.69    366.89 o
  11   3  13     4307.21     4675.49    564.84 o
 -13   4  13      363.06      304.48    325.63 o
 -12   4  13      755.12      474.46    224.44 o
 -11   4  13     2170.79     1833.59    520.63 o
 -10   4  13    12946.95    13349.50    488.56 o
  -9   4  13    38718.31    41359.42    904.75 o
  -8   4  13    13676.65    13556.43    285.74 o
  -7   4  13     1166.06      993.89    154.95 o
  -6   4  13    21110.38    21533.79    365.29 o
  -5   4  13    73661.63    74042.08   1133.55 o
  -4   4  13    72822.54    69907.15   1147.07 o
  -3   4  13    35993.56    35360.96    669.02 o
  -2   4  13     1399.47     1484.46     92.79 o
  -1   4  13     1340.88     1578.56    100.16 o
   0   4  13     6352.79     7215.32    206.81 o
   1   4  13      132.33      226.10    133.25 o
   2   4  13     6365.59     6315.14    205.87 o
   3   4  13    10059.73    10577.47    385.70 o
   4   4  13    41019.17    40598.51    968.76 o
   5   4  13    84714.41    88134.27   1516.93 o
   6   4  13    43192.50    43700.91   1156.59 o
   7   4  13    10534.00     9934.82    292.00 o
   8   4  13     2399.35     2341.62    477.04 o
   9   4  13    22113.54    21930.69    828.42 o
  10   4  13    31664.03    30062.11   1139.57 o
  11   4  13    13378.96    13890.48   1130.62 o
 -12   5  13      265.60      323.12    195.29 o
 -11   5  13     5079.02     5533.72    655.40 o
 -10   5  13     4295.09     4551.25    284.81 o
  -9   5  13       89.69      159.97     89.03 o
  -8   5  13    27199.20    26146.61    567.22 o
  -7   5  13    30413.45    32509.99    590.13 o
  -6   5  13    20484.40    20725.07    362.02 o
  -5   5  13     9926.46     9574.46    140.97 o
  -4   5  13     9952.40    10179.17    198.42 o
  -3   5  13    19834.77    18603.69    343.19 o
  -2   5  13    12082.85    11980.23    260.52 o
  -1   5  13     1297.51     1772.29    236.29 o
   0   5  13      598.50      621.47    116.69 o
   1   5  13      136.23      252.59     93.85 o
   2   5  13    24039.10    25302.03   1993.38 o
   3   5  13    29156.06    28417.18    857.80 o
   4   5  13    34676.50    35594.04   1086.30 o
   5   5  13     1464.93     1611.68    350.90 o
   6   5  13    10626.79    10017.11    346.51 o
   7   5  13    26803.38    29360.73    918.47 o
   8   5  13    34706.45    33060.45   1011.51 o
   9   5  13    13922.69    13719.76    893.54 o
  10   5  13      891.41      309.37    306.17 o
  11   5  13    10451.06    11835.30   1001.49 o
 -12   6  13     7460.38     8014.20    503.27 o
 -11   6  13     7029.44     7046.46   1073.94 o
 -10   6  13      204.49      101.82    133.68 o
  -9   6  13    18952.52    18942.68    939.03 o
  -8   6  13    18265.89    17275.51    378.45 o
  -7   6  13     7724.32     7796.34    192.95 o
  -6   6  13     3027.64     3098.96     75.03 o
  -5   6  13    15093.74    14876.25    265.15 o
  -4   6  13    17288.67    16965.88    351.57 o
  -3   6  13      738.26      984.02     99.34 o
  -2   6  13    25602.84    25644.14    322.67 o
  -1   6  13    23269.77    25025.31    379.22 o
   0   6  13      435.76      604.75    117.61 o
   1   6  13     1574.11     2035.34    284.87 o
   2   6  13    31484.37    34077.27    803.29 o
   3   6  13    23066.41    24300.65    656.23 o
   4   6  13      194.62      242.43    124.21 o
   5   6  13    19245.37    19005.20    570.82 o
   6   6  13    20197.02    19692.98    645.12 o
   7   6  13     5992.03     5561.77    300.47 o
   8   6  13     1558.55     1697.10    646.95 o
   9   6  13    13424.65    13166.24    521.47 o
  10   6  13    12099.48    13194.24    586.07 o
  11   6  13     1088.63      655.06    345.58 o
 -12   7  13      864.26      554.75    219.10 o
 -11   7  13     4357.23     3978.92   1204.83 o
 -10   7  13    20029.53    18940.74    981.97 o
  -9   7  13     7362.63     7388.93    391.54 o
  -8   7  13       43.18      176.19     77.20 o
  -7   7  13     1496.78     1542.70    196.66 o
  -6   7  13     1060.30     1301.94    234.22 o
  -5   7  13      341.05      293.48     77.44 o
  -4   7  13    11597.12    11849.38    257.20 o
  -3   7  13    33686.13    34199.72    748.56 o
  -2   7  13      555.83      674.18    142.24 o
  -1   7  13    22737.12    22821.24    711.24 o
   0   7  13    54317.46    53596.51    794.13 o
   1   7  13    35983.93    36144.60    645.08 o
   2   7  13     9415.82    10229.65    219.20 o
   3   7  13     3128.10     2978.18    242.39 o
   4   7  13    30065.70    30103.69    681.45 o
   5   7  13    11932.68    11920.15    388.99 o
   6   7  13       47.75      240.34    144.61 o
   7   7  13     2329.10     1957.05    534.51 o
   8   7  13     2235.87     2067.29    628.39 o
   9   7  13        4.91     -207.41    453.08 o
  10   7  13     6013.20     5647.17    775.30 o
 -11   8  13    32087.30    31992.65   1682.42 o
 -10   8  13     2550.07     2333.27    523.79 o
  -9   8  13      349.19      204.28    247.82 o
  -8   8  13     6771.80     6585.01    243.79 o
  -7   8  13     4112.39     3670.41    292.22 o
  -6   8  13      532.64      677.24    138.97 o
  -5   8  13     3853.98     3773.48    128.09 o
  -4   8  13       83.41      129.67     46.83 o
  -3   8  13    17657.66    17924.37    350.20 o
  -2   8  13    97356.12    99334.86   2088.76 o
  -1   8  13    39167.83    40595.93    769.20 o
   0   8  13     4444.10     4743.52    186.72 o
   1   8  13     9353.56     9135.91    239.45 o
   2   8  13    92735.17    93649.33   1360.06 o
   3   8  13   118473.23   120398.23   1751.10 o
   4   8  13    21013.06    21524.55    478.30 o
   5   8  13     1337.41     1172.20    224.15 o
   6   8  13     2900.33     4424.11    869.12 o
   7   8  13     2519.53     1999.57    490.67 o
   8   8  13     1755.17     1279.60    407.17 o
   9   8  13     5478.12     5153.93    608.26 o
  10   8  13      985.81      561.31    224.56 o
 -11   9  13     7907.61     7759.58    843.81 o
 -10   9  13    26631.48    27048.25    973.33 o
  -9   9  13    27347.76    27448.82    972.56 o
  -8   9  13     8233.21     7461.84    562.20 o
  -7   9  13      542.89      548.88    161.63 o
  -6   9  13     2469.50     2577.17    454.30 o
  -5   9  13     8265.52     8377.53    333.54 o
  -4   9  13    12241.49    12417.68    337.42 o
  -3   9  13    14225.29    14259.91    326.48 o
  -2   9  13        2.09       99.37     92.94 o
  -1   9  13    52550.01    54603.14    860.91 o
   0   9  13    96966.94   102549.26   2274.94 o
   1   9  13    89113.48    89578.54   1586.82 o
   2   9  13    42799.58    43846.07    859.61 o
   3   9  13       21.90      114.61     64.93 o
   4   9  13    21779.66    21704.50    415.96 o
   5   9  13    18481.66    18590.88    476.55 o
   6   9  13     3923.75     4102.27    309.17 o
   7   9  13       46.60      -15.30    207.84 o
   8   9  13       67.12      185.83    161.76 o
   9   9  13     1178.59     1152.91    328.88 o
  10   9  13    11609.06    10894.54    433.33 o
 -11  10  13    28426.81    30152.09   1805.02 o
 -10  10  13     6512.46     6062.71    425.07 o
  -9  10  13      277.46      211.83    146.65 o
  -8  10  13     5418.74     5036.52    424.51 o
  -7  10  13     4657.73     4198.15    318.73 o
  -6  10  13       99.49      107.28    127.33 o
  -5  10  13       90.36      126.66     77.04 o
  -4  10  13     3351.35     3100.00    242.02 o
  -3  10  13    14160.65    14903.63    341.55 o
  -2  10  13    69022.54    73490.05   1056.24 o
  -1  10  13    48709.15    50727.13    805.46 o
   0  10  13      808.30      770.18    154.42 o
   1  10  13     2885.64     3338.66    429.75 o
   2  10  13    47886.05    48592.91    792.83 o
   3  10  13    71398.45    73902.60   1131.83 o
   4  10  13    12802.62    12533.72    360.88 o
   5  10  13      405.21      413.84    112.43 o
   6  10  13      749.04      803.53    251.97 o
   7  10  13     1578.04     1350.53    393.89 o
   8  10  13      349.18      365.64    143.34 o
   9  10  13     1393.66      828.27    322.14 o
 -10  11  13    14576.20    13877.74    549.46 o
  -9  11  13     7526.06     7740.22    725.46 o
  -8  11  13     2522.57     2204.55    481.68 o
  -7  11  13       28.57       64.98    109.50 o
  -6  11  13      831.98      808.01    200.95 o
  -5  11  13      197.03      109.65     95.55 o
  -4  11  13    10846.59    11072.09    278.37 o
  -3  11  13    18756.65    18967.93    517.05 o
  -2  11  13      924.52      801.92    171.69 o
  -1  11  13    18618.85    18816.51    466.78 o
   0  11  13    43227.83    44376.98    643.30 o
   1  11  13    42613.55    44345.60   1175.71 o
   2  11  13    17460.54    16751.92    362.14 o
   3  11  13     3037.72     2845.99    297.80 o
   4  11  13    22888.26    22024.91    653.35 o
   5  11  13     8421.26     8498.93    346.63 o
   6  11  13     3041.40     3137.19    640.76 o
   7  11  13       31.01       40.70    143.88 o
   8  11  13      675.25      280.59    138.79 o
   9  11  13       26.77     -237.72    354.90 o
  -9  12  13     3194.74     2765.91    542.82 o
  -8  12  13     6480.87     5693.99    958.16 o
  -7  12  13       38.30       70.60    155.78 o
  -6  12  13     2513.14     2486.10    478.24 o
  -5  12  13     1933.25     2168.81    412.10 o
  -4  12  13     1246.40     1209.17    331.16 o
  -3  12  13     1073.03      846.73    136.61 o
  -2  12  13    17064.52    17497.67    396.77 o
  -1  12  13    11703.86    12237.44    327.54 o
   0  12  13       85.94      176.79     91.10 o
   1  12  13      134.35      272.74    107.28 o
   2  12  13     5814.04     6072.69    239.76 o
   3  12  13    12291.92    12880.48    401.28 o
   4  12  13      794.36      529.34    190.84 o
   5  12  13     1737.45     1045.43    434.73 o
   6  12  13     4818.36     4467.38    738.71 o
   7  12  13      787.24      544.99    268.03 o
   8  12  13      890.79      469.17    234.50 o
  -9  13  13       85.17      340.71    344.63 o
  -8  13  13     5931.28     5025.60    695.33 o
  -7  13  13    15015.49    14345.90    451.33 o
  -6  13  13    10891.15    10931.50    428.22 o
  -5  13  13     2172.77     1980.03    381.50 o
  -4  13  13      674.76      673.65    200.79 o
  -3  13  13     8421.26     7808.45    455.56 o
  -2  13  13     7472.13     7618.84    397.95 o
  -1  13  13      224.99      371.92    136.18 o
   0  13  13       88.40      163.50     89.71 o
   1  13  13      239.92      360.72    141.81 o
   2  13  13      669.75      679.22    232.00 o
   3  13  13     4835.16     4567.94    458.48 o
   4  13  13     6648.98     6731.61    374.14 o
   5  13  13     3827.94     3999.46    433.59 o
   6  13  13      564.74      587.43    276.97 o
   7  13  13     5181.45     5349.46    550.32 o
  -8  14  13     2641.63     2414.65    838.29 o
  -7  14  13       55.50      144.88    155.91 o
  -6  14  13     8679.37     7987.93    367.67 o
  -5  14  13    23893.45    24628.89   1112.44 o
  -4  14  13    19825.93    20606.52    701.89 o
  -3  14  13    10176.37     9871.02    353.01 o
  -2  14  13     2300.96     1959.71    359.60 o
  -1  14  13       10.53       76.67    105.49 o
   0  14  13        6.34      146.17    106.64 o
   1  14  13      140.28      124.46    134.00 o
   2  14  13      316.13      425.98     99.98 o
   3  14  13     1907.82     1549.48    450.19 o
   4  14  13    10159.83    10118.01    836.80 o
   5  14  13    13813.85    12715.74    478.14 o
   6  14  13    11751.89    10675.45    523.27 o
  -6  15  13    15929.79    15657.33    790.85 o
  -5  15  13     4549.41     4336.91    407.57 o
  -4  15  13        4.97       82.95    147.49 o
  -3  15  13     3336.67     3742.36    433.78 o
  -2  15  13    11888.62    10947.89    350.95 o
  -1  15  13     9378.91     9550.07    549.26 o
   0  15  13     9793.58     9512.49    727.07 o
   1  15  13     8318.50     7909.41    521.00 o
   2  15  13     7185.22     7121.91    496.73 o
   3  15  13      982.61      695.59    199.16 o
   4  15  13      407.87      429.04    230.51 o
   5  15  13      591.73      538.93    293.41 o
  -5  16  13     9516.94     9548.58    383.32 o
  -4  16  13     9264.32     8975.86    375.69 o
  -3  16  13     8024.25     8303.41    302.98 o
  -2  16  13     8131.18     8040.91    351.41 o
  -1  16  13      867.43     1348.04    282.98 o
   0  16  13       44.24      186.36    141.37 o
   1  16  13      668.03      636.46    219.35 o
   2  16  13     3928.52     3966.61    556.97 o
   3  16  13     5625.37     5307.39    380.08 o
   4  16  13     8426.35     8082.87    587.70 o
  -2  17  13     3603.14     2829.29    675.07 o
  -1  17  13     6064.86     5483.87    421.83 o
   0  17  13     2540.75     1970.81    627.18 o
   1  17  13     2827.29     2455.51   1434.06 o
 -12   0  14     1766.08     1875.93    825.48 o
 -11   0  14      461.80      134.29    260.91 o
 -10   0  14      179.44      366.43    116.09 o
  -9   0  14    34724.86    35451.67   1218.42 o
  -8   0  14    46640.32    47502.60    912.18 o
  -7   0  14    78842.34    79683.98   1753.30 o
  -6   0  14    59250.75    60288.26   1141.77 o
  -5   0  14    16707.27    15896.46    608.41 o
  -4   0  14   156378.94   162330.20   2020.13 o
  -3   0  14   169618.97   173467.31   3067.57 o
  -2   0  14   136277.31   130561.70   1481.13 o
  -1   0  14     8147.49     7282.71    212.10 o
   0   0  14    27441.66    30551.21    640.03 o
   1   0  14    36166.38    38799.21   1071.82 o
   2   0  14    27157.51    31160.18    936.58 o
   3   0  14     7366.70     7063.44    290.14 o
   4   0  14     5809.57     6084.70    285.76 o
   5   0  14     1866.28     1698.93    349.75 o
   6   0  14    22736.56    22604.96    771.67 o
   7   0  14    70637.36    73599.31   1793.72 o
   8   0  14    55930.75    56690.23   1731.23 o
   9   0  14     4224.47     4133.14    816.59 o
  10   0  14    13244.54    12013.17    713.22 o
  11   0  14    26599.27    27069.45   1944.84 o
 -12   1  14     1383.42     1614.79    827.85 o
 -11   1  14      590.95      518.72    212.62 o
 -10   1  14    18439.45    18047.97    506.88 o
  -9   1  14    16020.21    16258.32    588.61 o
  -8   1  14      299.68      222.37     68.81 o
  -7   1  14    12151.76    11705.38    233.39 o
  -6   1  14   112708.68   111069.46   2080.75 o
  -5   1  14   204948.17   197566.63   1755.04 o
  -4   1  14    38927.00    37835.09    656.90 o
  -3   1  14     2131.15     2353.57     69.40 o
  -2   1  14    38479.29    37348.01    694.91 o
  -1   1  14   129002.71   120421.42   1768.85 o
   0   1  14    46575.88    46337.41    715.64 o
   1   1  14     9032.00     9165.99    213.36 o
   2   1  14     5373.22     5568.07    319.17 o
   3   1  14      172.12       98.44    155.12 o
   4   1  14    29801.76    32119.21    659.18 o
   5   1  14    27350.24    26648.70   1301.84 o
   6   1  14    17596.31    18451.47    590.93 o
   7   1  14      759.23      664.56    222.09 o
   8   1  14    20817.33    20249.44    903.82 o
   9   1  14    56911.54    57766.64   1788.57 o
  10   1  14    37387.41    36883.94   1442.50 o
  11   1  14    11239.94     9846.79    593.01 o
 -13   2  14     2596.28     1691.55    721.28 o
 -12   2  14      176.36      444.85    407.85 o
 -11   2  14     6218.50     6019.87    320.19 o
 -10   2  14      839.33      569.50    146.40 o
  -9   2  14     8625.32     7978.18    223.83 o
  -8   2  14    21949.74    22209.73    464.13 o
  -7   2  14    34353.35    34643.25    605.56 o
  -6   2  14    30998.12    29912.85    585.01 o
  -5   2  14     8075.19     8418.90    230.15 o
  -4   2  14    92595.89    90978.38   1221.47 o
  -3   2  14   107439.46   100233.54   2102.66 o
  -2   2  14    28930.99    27907.51    433.64 o
  -1   2  14     3179.87     3229.23    157.11 o
   0   2  14    13627.18    13836.81    345.23 o
   1   2  14    27485.38    27451.25    699.40 o
   2   2  14     4782.52     4661.14    197.84 o
   3   2  14    10938.61    11684.44    409.59 o
   4   2  14    14391.75    15130.17    703.53 o
   5   2  14      173.88      219.40    133.62 o
   6   2  14    15468.23    16202.66    375.87 o
   7   2  14    27717.44    29228.00    812.67 o
   8   2  14    40936.19    40042.00   1041.55 o
   9   2  14     3834.67     3113.92    825.68 o
  10   2  14     8383.25     7537.36    653.16 o
  11   2  14    18708.77    17472.36   1619.15 o
 -13   3  14     2273.71     1827.88   1456.03 o
 -12   3  14     7317.43     7133.79    376.80 o
 -11   3  14     1418.28     1340.62    467.76 o
 -10   3  14     3011.77     3294.84    427.88 o
  -9   3  14    15232.14    14937.55    259.17 o
  -8   3  14     2750.78     3056.65    186.41 o
  -7   3  14      294.41      311.31     57.84 o
  -6   3  14    10246.73    10305.98    278.86 o
  -5   3  14    51287.87    50585.65    861.54 o
  -4   3  14    18816.14    19451.05    335.08 o
  -3   3  14     6699.81     6753.65    118.78 o
  -2   3  14    28138.69    27881.06    444.99 o
  -1   3  14    45772.84    46439.58    677.14 o
   0   3  14    18825.85    20099.51    344.20 o
   1   3  14    14806.47    14912.73    445.60 o
   2   3  14    42642.93    45279.00    980.76 o
   3   3  14    20876.84    21659.75    603.12 o
   4   3  14     2339.99     2472.54    438.22 o
   5   3  14     5319.70     5266.66    321.32 o
   6   3  14    10431.37    10411.30    493.78 o
   7   3  14     4564.60     4169.83    418.09 o
   8   3  14      811.15      732.95    140.96 o
   9   3  14    14771.26    15118.76    582.87 o
  10   3  14     6960.30     6379.11    626.45 o
  11   3  14      530.23      157.23    230.16 o
 -12   4  14     1925.35     1604.08    425.78 o
 -11   4  14    20601.16    21450.38    861.12 o
 -10   4  14    24467.46    25200.00    911.33 o
  -9   4  14     6276.82     6893.08    183.14 o
  -8   4  14      644.38      633.80    118.21 o
  -7   4  14     7004.31     7170.07    110.61 o
  -6   4  14     6059.66     6079.15     96.00 o
  -5   4  14      248.23      278.89     46.15 o
  -4   4  14    12304.25    12519.64    268.34 o
  -3   4  14     3674.94     3517.49    119.19 o
  -2   4  14     7712.83     7579.87    144.58 o
  -1   4  14    21139.13    20988.77    378.57 o
   0   4  14    52602.34    54597.34    972.59 o
   1   4  14    26594.56    26279.52    660.81 o
   2   4  14     1881.52     2313.39    499.08 o
   3   4  14    35140.73    34905.30   1461.02 o
   4   4  14    37061.68    36304.23    985.71 o
   5   4  14    21961.73    23725.73    714.89 o
   6   4  14     3367.51     4089.24    364.45 o
   7   4  14     1076.47     1029.33    214.60 o
   8   4  14     4828.95     5332.33    576.74 o
   9   4  14      897.67      679.13    315.85 o
  10   4  14     1269.95      762.12    417.31 o
  11   4  14      242.36      143.24    148.18 o
 -12   5  14    13983.08    13015.03   1323.20 o
 -11   5  14     8178.89     7691.04    504.65 o
 -10   5  14      120.46      130.70    277.09 o
  -9   5  14    19175.86    19230.04    707.17 o
  -8   5  14    23202.63    24070.35    656.31 o
  -7   5  14    13676.13    13286.40    286.19 o
  -6   5  14     6570.55     6325.00    120.66 o
  -5   5  14     5428.55     5445.35    176.12 o
  -4   5  14      841.99     1072.82    101.86 o
  -3   5  14    10469.63    10422.73    288.77 o
  -2   5  14     2655.04     2362.57    145.26 o
  -1   5  14       35.05      102.63     64.30 o
   0   5  14    10170.76    10750.98    260.34 o
   1   5  14    58964.97    58463.42    732.54 o
   2   5  14   127592.62   120988.77   3614.16 o
   3   5  14    70361.68    73337.15   1320.18 o
   4   5  14    16865.45    16420.58    920.40 o
   5   5  14      917.08      808.29    209.37 o
   6   5  14    18184.58    18258.34    457.19 o
   7   5  14    13535.08    12348.55    433.23 o
   8   5  14     8556.17     7740.02    428.49 o
   9   5  14     2988.06     2544.00    684.64 o
  10   5  14     1254.40      652.74    349.28 o
  11   5  14     4556.78     4598.76    639.15 o
 -12   6  14     4513.05     4611.67    734.07 o
 -11   6  14    13456.89    13667.54    688.87 o
 -10   6  14    25916.44    28462.18   1675.86 o
  -9   6  14    23650.98    24411.14    837.86 o
  -8   6  14     4051.37     3926.15    201.58 o
  -7   6  14      162.70      136.17     57.96 o
  -6   6  14     4089.87     4258.89    128.07 o
  -5   6  14     3451.71     3289.68    113.16 o
  -4   6  14     3288.59     3428.06    144.68 o
  -3   6  14    11258.67    11697.46    324.81 o
  -2   6  14    31919.16    31890.24    474.05 o
  -1   6  14    46872.51    46189.99    664.83 o
   0   6  14    45661.37    45026.21    628.60 o
   1   6  14    24518.50    24928.99    561.49 o
   2   6  14       60.57       87.12     98.25 o
   3   6  14    14923.75    14842.61    494.49 o
   4   6  14    40124.78    40539.51    979.87 o
   5   6  14    45728.29    46839.77    935.11 o
   6   6  14    17737.46    18764.38    629.38 o
   7   6  14     6606.96     6354.28    450.83 o
   8   6  14      467.20      422.67    165.35 o
   9   6  14      149.68      170.69    229.30 o
  10   6  14      649.82      316.79    187.15 o
  11   6  14      448.06      177.64    193.23 o
 -12   7  14     9518.82     9485.29    488.66 o
 -11   7  14     3594.38     3419.72    910.25 o
 -10   7  14       80.64       98.26    209.01 o
  -9   7  14     6070.26     5844.62    450.88 o
  -8   7  14     7669.76     7895.92    346.29 o
  -7   7  14    27354.84    27881.53    589.76 o
  -6   7  14    24133.67    24442.98    321.35 o
  -5   7  14    13236.89    13001.05    274.91 o
  -4   7  14     8200.03     7904.53    222.69 o
  -3   7  14     6644.63     6641.67    218.05 o
  -2   7  14     3587.49     3842.98    145.04 o
  -1   7  14     5831.35     6365.82    222.49 o
   0   7  14    10879.50    10759.36    310.25 o
   1   7  14    32851.93    33112.76    621.70 o
   2   7  14    31272.24    33036.19    650.76 o
   3   7  14    21049.79    22309.12    654.00 o
   4   7  14      857.63      716.00    195.43 o
   5   7  14      258.75      273.89     94.47 o
   6   7  14     4128.23     3614.65    507.22 o
   7   7  14     4896.81     5404.62   1075.84 o
   8   7  14     7794.08     7532.31    652.42 o
   9   7  14     9260.72     9507.67    680.67 o
  10   7  14     5050.51     5026.74    466.66 o
 -11   8  14     2384.43     1575.04    513.79 o
 -10   8  14     5301.22     5451.02    960.25 o
  -9   8  14     7977.27     8482.88    535.09 o
  -8   8  14     6734.74     6676.48    356.89 o
  -7   8  14     3481.96     3439.59    312.89 o
  -6   8  14      458.30      403.77    116.39 o
  -5   8  14      970.91     1011.61    195.96 o
  -4   8  14     9813.94    10021.65    221.64 o
  -3   8  14     4063.26     4238.99    174.89 o
  -2   8  14    11144.45    12090.31    420.92 o
  -1   8  14    12392.38    13079.17    329.53 o
   0   8  14     6453.50     6513.78    242.90 o
   1   8  14       26.56      148.15     99.25 o
   2   8  14        5.70       84.72     99.50 o
   3   8  14       93.53       82.30     83.63 o
   4   8  14     4165.00     4210.28    216.03 o
   5   8  14    11957.83    11278.63    366.10 o
   6   8  14     5626.84     5481.86    378.48 o
   7   8  14     1394.93     1101.24    331.47 o
   8   8  14     3846.14     3877.72    816.01 o
   9   8  14      508.49      251.15    176.51 o
  10   8  14      252.84       98.69    145.75 o
 -11   9  14       35.78      228.72    219.51 o
 -10   9  14      996.10      762.69    348.52 o
  -9   9  14       99.69      170.41    110.83 o
  -8   9  14       77.65      292.58    161.89 o
  -7   9  14       10.88      124.53     90.01 o
  -6   9  14      302.08      213.48    136.93 o
  -5   9  14     7832.05     7689.36    247.89 o
  -4   9  14      792.47     1001.11    177.68 o
  -3   9  14      228.70      324.36    120.25 o
  -2   9  14       52.77       42.90     92.28 o
  -1   9  14      100.14      141.93     90.68 o
   0   9  14     1200.51     1299.25    202.36 o
   1   9  14     1495.15     1529.64    211.78 o
   2   9  14     4945.33     4861.08    226.43 o
   3   9  14     1358.85     1405.24    202.24 o
   4   9  14     3876.02     3498.65    364.50 o
   5   9  14      180.18      225.23     88.21 o
   6   9  14       69.40      102.06     96.44 o
   7   9  14      202.87      351.75    144.61 o
   8   9  14      232.70       89.47    206.97 o
   9   9  14      709.48      225.21    290.68 o
 -10  10  14     4777.73     4245.65   1089.97 o
  -9  10  14     1232.76     1002.88    326.51 o
  -8  10  14       53.18      209.52    146.76 o
  -7  10  14     2276.13     2579.01    475.81 o
  -6  10  14      751.12      566.01    153.75 o
  -5  10  14     1041.77     1091.39    203.47 o
  -4  10  14     2391.16     2243.17    184.41 o
  -3  10  14      174.00      212.15     99.72 o
  -2  10  14     2927.99     2870.37    420.09 o
  -1  10  14    10523.32    10172.25    384.77 o
   0  10  14    13147.62    13231.91    379.76 o
   1  10  14    24029.15    24129.68    520.23 o
   2  10  14     1829.21     1464.22    273.48 o
   3  10  14    10057.24    10173.29    236.04 o
   4  10  14     6783.07     6704.92    253.43 o
   5  10  14     4944.31     4663.28    375.72 o
   6  10  14     4685.27     4719.54   1058.82 o
   7  10  14      449.81      485.37    198.45 o
   8  10  14      102.80      212.83    198.64 o
   9  10  14      419.95      467.71    184.00 o
 -10  11  14      746.02      762.61    447.32 o
  -9  11  14     7872.78     7867.80    496.68 o
  -8  11  14    15043.60    15084.09    579.92 o
  -7  11  14    11937.95    11587.16    455.91 o
  -6  11  14     5597.57     5741.26    513.21 o
  -5  11  14      132.58      249.10    100.41 o
  -4  11  14      651.27      477.79    104.22 o
  -3  11  14    15854.21    16300.69    351.29 o
  -2  11  14     7141.84     7469.24    241.74 o
  -1  11  14     1771.90     1418.07    305.41 o
   0  11  14      934.66     1082.56    163.48 o
   1  11  14    18306.75    19343.84    543.81 o
   2  11  14    59926.33    60557.16   1305.86 o
   3  11  14    36596.82    38554.02    876.03 o
   4  11  14     1256.51     1437.92    266.11 o
   5  11  14      966.57      856.07    261.28 o
   6  11  14     8009.13     7318.68    464.44 o
   7  11  14    16749.69    16911.36   1017.31 o
   8  11  14     7240.91     6972.92    617.83 o
  -9  12  14    10601.51    10622.53    449.39 o
  -8  12  14     1765.51     1404.99    441.87 o
  -7  12  14      202.71      182.07    142.64 o
  -6  12  14     2747.05     2287.48    429.26 o
  -5  12  14      955.51      643.59    184.88 o
  -4  12  14     1730.83     1621.24    300.59 o
  -3  12  14      128.10      311.07    106.46 o
  -2  12  14    14456.06    14648.81    305.80 o
  -1  12  14    31101.92    31868.58    480.27 o
   0  12  14    29006.49    31085.51    843.62 o
   1  12  14    30463.07    30518.12    723.24 o
   2  12  14        8.52       62.79    113.92 o
   3  12  14    21057.00    21338.31    635.82 o
   4  12  14    50479.57    51609.14   1223.57 o
   5  12  14    31655.26    32808.84   1662.03 o
   6  12  14    11782.34    11300.78    396.07 o
   7  12  14     1264.90      991.23    299.13 o
   8  12  14     2064.55     1083.03    334.51 o
  -8  13  14    17644.12    17167.99    778.49 o
  -7  13  14     6593.65     6341.69    841.18 o
  -6  13  14      571.55      668.53    205.35 o
  -5  13  14       44.88      195.62    116.53 o
  -4  13  14      625.01      572.87    152.57 o
  -3  13  14    11490.54    11976.30    389.38 o
  -2  13  14    14848.80    14242.59    348.70 o
  -1  13  14     1340.05     1151.11    182.76 o
   0  13  14     4117.20     3968.76    217.58 o
   1  13  14    35895.98    37238.70    860.82 o
   2  13  14    64843.42    69796.02   1597.40 o
   3  13  14    34100.56    35734.36   1080.94 o
   4  13  14     8104.29     7412.08    553.51 o
   5  13  14      864.61      953.74    259.05 o
   6  13  14    12367.67    12348.70    775.23 o
   7  13  14    10093.92     9485.39    677.95 o
  -7  14  14     4380.88     4303.43    378.63 o
  -6  14  14     5081.32     4790.65    373.61 o
  -5  14  14     1532.25     1226.06    290.84 o
  -4  14  14     2660.83     2887.48    557.45 o
  -3  14  14     2540.27     2344.19    485.85 o
  -2  14  14     2480.03     2571.68    420.13 o
  -1  14  14    17784.52    18155.27    473.92 o
   0  14  14    27114.02    27381.81    673.14 o
   1  14  14    15749.25    16297.32    470.86 o
   2  14  14      152.23        7.66    129.81 o
   3  14  14    16541.98    16505.72    636.45 o
   4  14  14    31594.95    31775.47   1096.53 o
   5  14  14    23207.28    25797.86   1142.18 o
   6  14  14     2704.16     2624.50    976.27 o
  -6  15  14     4896.05     3547.08   1042.30 o
  -5  15  14    15443.31    14763.09    588.62 o
  -4  15  14     3692.27     3505.26    662.39 o
  -3  15  14     4092.27     3979.90    590.56 o
  -2  15  14    13635.67    13366.90    505.48 o
  -1  15  14    11505.15    10873.30    526.75 o
   0  15  14      896.41      755.38    193.53 o
   1  15  14    11432.85    11130.75    371.32 o
   2  15  14    21934.01    23143.68   1099.35 o
   3  15  14     9610.45     9345.09    430.17 o
   4  15  14        1.35       -9.65    176.36 o
   5  15  14     5064.41     3872.94   1416.47 o
  -5  16  14     1487.25      827.60    313.76 o
  -4  16  14    15886.84    15532.08    455.17 o
  -3  16  14    22056.31    22661.48    676.74 o
  -2  16  14     6083.73     6540.46    339.43 o
  -1  16  14      968.64      887.60    363.85 o
   0  16  14     9915.84     9308.17    616.61 o
   1  16  14    11947.39    12105.55    721.07 o
   2  16  14      699.13      518.84    199.29 o
   3  16  14     1800.42     1351.21    384.21 o
  -2  17  14    11435.18    11470.88    737.82 o
  -1  17  14    15768.25    15842.48    577.71 o
   0  17  14     7892.47     6348.25    424.82 o
 -12   1  15     1493.99     1679.95    718.41 o
 -11   1  15      651.79      422.52    161.41 o
 -10   1  15      863.80      693.44    134.67 o
  -9   1  15      554.54      519.44    145.16 o
  -8   1  15     1184.79     1189.25    155.41 o
  -7   1  15      110.02       97.39     23.73 o
  -6   1  15     1805.75     1809.05    125.12 o
  -5   1  15     9283.73     8832.45    255.42 o
  -4   1  15     9931.17     9621.07    253.08 o
  -3   1  15    17040.43    16983.37    312.21 o
  -2   1  15    11451.59    10931.42    234.16 o
  -1   1  15        1.61      104.34     37.52 o
   0   1  15     7291.38     7359.05    225.26 o
   1   1  15    11723.65    12012.87    314.30 o
   2   1  15     4959.88     4942.15    234.96 o
   3   1  15     1884.61     1800.76    399.97 o
   4   1  15     3743.78     3693.75    267.23 o
   5   1  15     5514.24     5475.12    253.16 o
   6   1  15      250.89      326.67    139.61 o
   7   1  15      730.38      684.37    147.36 o
   8   1  15      153.41      150.89    173.78 o
   9   1  15     4105.76     4193.53    469.01 o
  10   1  15     2997.62     2565.96    834.07 o
  11   1  15     5771.65     5888.75    439.38 o
 -13   2  15        0.08      110.55    127.56 o
 -12   2  15     3189.14     2520.23   1400.76 o
 -11   2  15     3966.64     3444.24    455.36 o
 -10   2  15     3363.54     3213.31    240.03 o
  -9   2  15     5141.89     5201.24    206.10 o
  -8   2  15     6304.63     6480.60    181.95 o
  -7   2  15    18093.65    18305.11    355.61 o
  -6   2  15    34423.36    34283.96    868.82 o
  -5   2  15    14088.84    14468.09    324.02 o
  -4   2  15      721.10      720.69    110.33 o
  -3   2  15    13907.66    13488.43    230.99 o
  -2   2  15    61700.21    64381.90   1685.73 o
  -1   2  15    81205.08    75463.30    711.91 o
   0   2  15    69521.59    67967.76   1265.87 o
   1   2  15    13304.24    13344.32    397.43 o
   2   2  15       12.38       43.22     75.18 o
   3   2  15      179.17      267.81    121.03 o
   4   2  15      195.19      259.38    170.72 o
   5   2  15     3410.73     4002.18    253.37 o
   6   2  15    12047.16    12276.50    531.27 o
   7   2  15    12521.15    13376.25    536.18 o
   8   2  15    31366.89    31383.66    960.70 o
   9   2  15    20382.15    20341.04    608.25 o
  10   2  15     4765.84     4190.17    312.63 o
  11   2  15      625.42      167.70    372.62 o
 -13   3  15    13696.10    14071.71    854.19 o
 -12   3  15     7552.16     7233.44    938.74 o
 -11   3  15      432.90      676.35    346.31 o
 -10   3  15      157.91      249.44    127.97 o
  -9   3  15       93.63      119.79     56.25 o
  -8   3  15     1875.41     1790.26    210.83 o
  -7   3  15     6954.25     6808.97    369.48 o
  -6   3  15    11214.31    11538.93    273.35 o
  -5   3  15    56786.51    56376.25    924.60 o
  -4   3  15    77251.93    79318.75    920.72 o
  -3   3  15   100468.47    95926.87   1384.42 o
  -2   3  15    47462.18    47263.23    634.07 o
  -1   3  15     3173.68     3322.06     97.07 o
   0   3  15    28270.22    28065.96    601.45 o
   1   3  15    71146.74    73603.35    856.53 o
   2   3  15    29621.47    29970.09    622.65 o
   3   3  15     4299.06     4009.91    301.16 o
   4   3  15    12371.12    12233.27    378.75 o
   5   3  15     8186.89     8600.63    415.87 o
   6   3  15    10838.71    11330.11    416.12 o
   7   3  15    13071.12    12425.18    570.70 o
   8   3  15      106.52       70.45    131.73 o
   9   3  15    10777.58    10518.68    405.85 o
  10   3  15    28930.90    29599.08   1233.79 o
  11   3  15    32919.04    31903.41   1256.31 o
 -12   4  15     6754.46     6859.05    698.92 o
 -11   4  15     4496.68     4278.62   1188.37 o
 -10   4  15     1897.93     1565.00    528.33 o
  -9   4  15       94.96      218.72     92.46 o
  -8   4  15     1807.98     1878.56    243.21 o
  -7   4  15     8698.91     8664.41    128.41 o
  -6   4  15    52159.42    51701.55    710.60 o
  -5   4  15    26932.69    28445.10    485.40 o
  -4   4  15     1216.83     1152.62    131.66 o
  -3   4  15    17253.53    16700.56    314.49 o
  -2   4  15    89946.36    84845.47    805.95 o
  -1   4  15    88805.23    84250.41   1983.49 o
   0   4  15    44208.39    45195.22    946.91 o
   1   4  15       62.48      265.44    111.23 o
   2   4  15     2092.41     2149.43    480.06 o
   3   4  15     1821.74     1821.80    239.89 o
   4   4  15       13.05       34.77    170.09 o
   5   4  15      842.94      670.19    211.01 o
   6   4  15      873.02     1024.60    211.00 o
   7   4  15    11503.93    11337.50    451.08 o
   8   4  15    36363.40    36646.06   1107.06 o
   9   4  15    32080.42    32552.63   1187.31 o
  10   4  15     4304.31     4438.00    781.29 o
  11   4  15     1184.53      810.13    497.92 o
 -12   5  15       62.11       11.97    127.68 o
 -11   5  15     1896.07     1278.75    513.29 o
 -10   5  15      717.67      657.14    333.67 o
  -9   5  15      314.94      252.90    104.66 o
  -8   5  15     6134.81     6117.93    227.73 o
  -7   5  15    12071.73    12400.24    273.82 o
  -6   5  15      229.23      302.91     68.08 o
  -5   5  15    24845.27    25287.41    425.39 o
  -4   5  15    44856.51    45974.76    810.11 o
  -3   5  15    55933.53    57318.89    810.09 o
  -2   5  15    10390.54    10425.82    282.14 o
  -1   5  15     4955.27     5015.56    199.48 o
   0   5  15    27488.89    26883.02    820.48 o
   1   5  15    31850.25    33803.71    812.24 o
   2   5  15     5150.91     5385.71    254.38 o
   3   5  15       36.89       79.44     85.09 o
   4   5  15      353.92      331.36    119.54 o
   5   5  15      883.04      868.96    285.82 o
   6   5  15     7374.57     7182.76    293.94 o
   7   5  15    16342.36    16782.34    445.23 o
   8   5  15     1357.03     1320.84    263.48 o
   9   5  15     5860.46     5400.35    541.32 o
  10   5  15    17739.67    19015.89   1016.06 o
  11   5  15    20189.76    20314.52   1349.90 o
 -12   6  15     5410.24     5071.71   1017.48 o
 -11   6  15      307.81      -44.23    285.56 o
 -10   6  15     2179.95     1913.14    663.06 o
  -9   6  15     9366.16     9861.27    460.67 o
  -8   6  15     9900.78     9982.17    228.00 o
  -7   6  15      310.21      224.51     59.36 o
  -6   6  15    25426.25    26002.85    586.42 o
  -5   6  15    28114.52    28350.31    487.06 o
  -4   6  15     3776.18     3660.00    110.56 o
  -3   6  15     2453.93     2539.59    146.08 o
  -2   6  15    23501.66    24079.97    535.18 o
  -1   6  15    28008.35    29080.72    442.02 o
   0   6  15     2386.93     2767.86    201.63 o
   1   6  15    16652.37    17377.11    355.03 o
   2   6  15    13174.13    12455.61    355.05 o
   3   6  15     1020.07      735.16    351.00 o
   4   6  15       85.27      106.90    107.80 o
   5   6  15    22300.61    21321.00    886.68 o
   6   6  15     9618.65     9827.93    383.26 o
   7   6  15       15.88      -24.47    118.54 o
   8   6  15    12017.88    11292.12    462.90 o
   9   6  15    11443.21    11956.27    547.34 o
  10   6  15     2650.16     1987.18    691.75 o
 -12   7  15    10254.62    10214.58    575.44 o
 -11   7  15    25739.44    25187.51   1338.18 o
 -10   7  15    15876.58    16456.10    754.16 o
  -9   7  15     3100.33     2593.06    315.46 o
  -8   7  15     5627.86     5171.27    361.53 o
  -7   7  15    61787.84    61171.65    906.42 o
  -6   7  15    36781.11    38044.52    671.85 o
  -5   7  15      425.44      445.61    103.10 o
  -4   7  15     5211.40     4670.38    182.94 o
  -3   7  15     1327.66     1512.51    193.00 o
  -2   7  15      234.24      317.27     89.63 o
  -1   7  15    10514.80    10860.15    301.42 o
   0   7  15    26845.52    28588.72    455.67 o
   1   7  15     5533.48     5998.44    178.85 o
   2   7  15    16174.35    17429.81    447.11 o
   3   7  15    72028.82    73835.43   1367.07 o
   4   7  15    43680.60    45619.98    887.13 o
   5   7  15     6293.15     5612.84    230.21 o
   6   7  15     1789.49     1613.44    348.65 o
   7   7  15    21369.15    20920.54    818.64 o
   8   7  15    10005.33    10139.55    497.67 o
   9   7  15      411.84      334.14    270.61 o
  10   7  15     1035.26      665.29    255.98 o
 -11   8  15      485.72      427.97    321.45 o
 -10   8  15    13296.72    13585.55    521.38 o
  -9   8  15    53501.25    54418.93   1485.18 o
  -8   8  15    61718.14    61567.91   1778.96 o
  -7   8  15    21776.03    21868.53    571.13 o
  -6   8  15      264.15      261.82     94.16 o
  -5   8  15    13463.82    13479.03    357.93 o
  -4   8  15     2281.78     2413.30    169.13 o
  -3   8  15     1292.59     1616.03    292.17 o
  -2   8  15     1124.88     1247.60    219.99 o
  -1   8  15        0.87      147.53    110.04 o
   0   8  15    18206.44    18806.64    461.26 o
   1   8  15    60776.68    63053.01    974.84 o
   2   8  15    33092.70    34859.52    708.14 o
   3   8  15    13251.60    13648.24    372.64 o
   4   8  15     3302.99     3450.93    390.14 o
   5   8  15    39834.58    40389.13   1136.29 o
   6   8  15    42901.42    43781.07   1066.45 o
   7   8  15    19852.23    19638.57    807.03 o
   8   8  15      853.95      581.04    215.37 o
   9   8  15     1780.88     1730.53    439.56 o
  10   8  15      828.52      535.61    220.39 o
 -11   9  15    38092.86    37459.32   1588.39 o
 -10   9  15    30922.94    31605.27   1630.87 o
  -9   9  15     5301.37     4776.36    652.01 o
  -8   9  15     6732.41     6826.88    479.43 o
  -7   9  15    46393.71    46120.30    839.93 o
  -6   9  15    25845.97    25922.08    669.24 o
  -5   9  15     3174.74     3027.27    208.80 o
  -4   9  15     2371.46     2327.85    194.32 o
  -3   9  15      484.82      683.13    145.27 o
  -2   9  15      407.25      547.01    120.45 o
  -1   9  15     7067.66     7580.30    353.02 o
   0   9  15    13395.61    13080.38    507.30 o
   1   9  15      605.16      578.10    118.13 o
   2   9  15    23679.40    24598.88    583.68 o
   3   9  15    49331.57    52013.91    870.11 o
   4   9  15    58756.68    60475.86   1413.18 o
   5   9  15    22969.71    23485.24    664.17 o
   6   9  15        0.85       39.05     86.57 o
   7   9  15    19192.21    18889.15    692.26 o
   8   9  15    16626.99    15379.46    583.05 o
   9   9  15     4781.98     4490.18    728.42 o
 -10  10  15    18333.12    18497.47    812.72 o
  -9  10  15    38636.90    37020.34   1316.45 o
  -8  10  15    40477.50    42860.84   1155.37 o
  -7  10  15    13030.97    13260.36    711.18 o
  -6  10  15      594.81      545.84    142.81 o
  -5  10  15    10090.32    10195.94    331.34 o
  -4  10  15     4068.20     3884.90    254.59 o
  -3  10  15     1569.49     1719.41    261.01 o
  -2  10  15       73.56      247.37     99.66 o
  -1  10  15       33.94      -22.15     84.41 o
   0  10  15    26300.85    27469.07    616.89 o
   1  10  15    64611.15    65587.96   1038.97 o
   2  10  15    35414.86    36114.61    767.21 o
   3  10  15     1868.16     1892.98    303.83 o
   4  10  15     4954.12     4525.01    261.31 o
   5  10  15    39245.87    39840.68   1464.77 o
   6  10  15    42523.74    43166.59   1263.95 o
   7  10  15    18879.24    18335.78    740.12 o
   8  10  15      178.56       69.72    200.64 o
   9  10  15     1264.50      635.82    217.17 o
 -10  11  15    12475.06    12930.18    837.82 o
  -9  11  15      132.03      173.87    197.16 o
  -8  11  15     2985.33     2600.11    413.48 o
  -7  11  15    16714.53    16541.99   1314.16 o
  -6  11  15    17110.73    17694.41    459.20 o
  -5  11  15     2964.34     2826.71    508.36 o
  -4  11  15       23.70      135.05     69.32 o
  -3  11  15      116.50      161.92     60.00 o
  -2  11  15       20.40       92.82     73.20 o
  -1  11  15     9965.03    10765.61    280.68 o
   0  11  15     9204.01     9369.81    315.97 o
   1  11  15      358.09      330.41    112.76 o
   2  11  15    11505.55    11334.04    280.85 o
   3  11  15    41030.15    42162.72    843.94 o
   4  11  15    27401.31    27853.96    732.10 o
   5  11  15     8144.32     7320.65    391.52 o
   6  11  15       14.54      137.15    196.08 o
   7  11  15     8033.94     6551.20    426.72 o
   8  11  15     8837.82     7586.04    605.09 o
  -9  12  15     5661.25     4944.30   1001.05 o
  -8  12  15     3329.69     2930.72    736.03 o
  -7  12  15      356.29      373.46    148.01 o
  -6  12  15     3607.31     3945.26    405.71 o
  -5  12  15    12253.60    11419.02    476.26 o
  -4  12  15     1494.17     1205.82    243.81 o
  -3  12  15     1140.55     1014.81    180.42 o
  -2  12  15     3154.26     3551.79    270.88 o
  -1  12  15     6688.28     7450.27    290.42 o
   0  12  15      406.78      540.53    115.70 o
   1  12  15     8732.73     8320.75    323.78 o
   2  12  15     6071.60     6202.55    289.12 o
   3  12  15      901.76      780.78    198.41 o
   4  12  15      900.05      736.15    180.34 o
   5  12  15     7700.15     6405.40    535.57 o
   6  12  15     8484.47     8823.72    691.77 o
   7  12  15     2471.86     2028.84    548.18 o
  -8  13  15     3862.55     3663.25    602.85 o
  -7  13  15     3026.41     4164.13   1092.41 o
  -6  13  15       32.92       57.27    183.60 o
  -5  13  15     2727.24     2973.09    494.80 o
  -4  13  15     9688.18     9947.66    353.41 o
  -3  13  15     9424.57     9348.92    283.04 o
  -2  13  15     2447.39     2139.50    330.84 o
  -1  13  15     3528.88     3586.49    340.02 o
   0  13  15     9090.43     9242.30    386.97 o
   1  13  15     6009.35     5955.50    270.18 o
   2  13  15      967.98      771.71    230.73 o
   3  13  15       19.21      122.60    132.00 o
   4  13  15     1830.61     1260.52    396.94 o
   5  13  15       47.71      344.54    332.01 o
   6  13  15     1454.76     1422.08    268.45 o
   7  13  15     3148.41     2302.25    603.21 o
  -7  14  15     6459.69     6178.87    491.75 o
  -6  14  15     7140.63     6751.85    590.34 o
  -5  14  15     4710.91     4211.21    611.11 o
  -4  14  15        9.44       67.01    133.90 o
  -3  14  15    10932.27    11052.63    434.89 o
  -2  14  15    24940.77    25857.80   1030.92 o
  -1  14  15    23996.31    23987.54    634.09 o
   0  14  15     6350.44     6105.61    314.59 o
   1  14  15     2048.88     2084.76    366.93 o
   2  14  15       16.93        8.77     93.44 o
   3  14  15     1451.16     1165.48    311.36 o
   4  14  15       80.02       14.13    164.44 o
   5  14  15     1174.26      798.75    447.64 o
   6  14  15     3197.56     2116.87    764.94 o
  -6  15  15     5593.17     3746.74   1227.19 o
  -5  15  15    16658.19    16622.95    575.05 o
  -4  15  15    23481.23    23826.98    944.15 o
  -3  15  15    16976.17    16414.73    603.19 o
  -2  15  15     5533.52     4676.93    408.51 o
  -1  15  15      146.73       79.50    133.93 o
   0  15  15     2654.60     2465.17    390.58 o
   1  15  15    12813.31    12651.21    403.43 o
   2  15  15    15306.61    14792.28    817.30 o
   3  15  15     4357.80     3843.91    827.71 o
   4  15  15     3990.33     3641.36   1348.32 o
  -4  16  15       34.46      173.26    123.36 o
  -3  16  15     3915.05     3414.31    450.87 o
  -2  16  15    11163.98    10984.08    393.86 o
  -1  16  15    10850.27    11097.39    466.54 o
   0  16  15     9151.07     8821.27    456.11 o
   1  16  15    12143.95    10814.96    425.27 o
   2  16  15     1375.27      781.10    318.26 o
   3  16  15      521.60      285.94    233.21 o
 -12   0  16      804.42      776.83    644.64 o
 -11   0  16     2945.50     2405.21   1300.70 o
 -10   0  16    15368.46    15178.58    727.52 o
  -9   0  16     6290.21     6408.15    302.46 o
  -8   0  16     2908.02     3138.79    323.09 o
  -7   0  16      275.86      248.76    182.89 o
  -6   0  16    28486.77    30792.92   1263.15 o
  -5   0  16    84634.18    89317.63   3968.84 o
  -4   0  16    95507.16    94151.30   1581.80 o
  -3   0  16    75857.15    78361.63   2351.59 o
  -2   0  16     7128.18     6872.46    196.00 o
  -1   0  16   160150.33   151084.53   1518.59 o
   0   0  16   256499.58   258525.63   1825.84 o
   1   0  16   128412.50   124666.73   2928.83 o
   2   0  16     9784.90    10622.52    477.29 o
   3   0  16     2330.55     2711.36    451.23 o
   4   0  16    15255.78    15481.74    962.62 o
   5   0  16     8087.40     8365.87    411.58 o
   6   0  16     5006.33     4323.94    633.62 o
   7   0  16     1203.98     1813.37    500.28 o
   8   0  16     2244.09     1979.92    611.72 o
   9   0  16    12410.12    12059.61    704.83 o
  10   0  16    34757.77    34206.71   1930.48 o
  11   0  16    33151.30    32739.46   1756.60 o
 -12   1  16    21093.12    21314.44   1593.86 o
 -11   1  16    13317.40    13902.70    362.08 o
 -10   1  16      977.25      946.78    188.05 o
  -9   1  16     2372.36     2708.01    263.68 o
  -8   1  16      236.29      219.66    122.35 o
  -7   1  16    26387.63    27438.75    644.61 o
  -6   1  16    15395.03    15822.09    317.89 o
  -5   1  16      658.78      692.47     78.72 o
  -4   1  16    21395.98    22314.90    788.85 o
  -3   1  16   127402.87   123966.16   1102.61 o
  -2   1  16   201309.06   195620.78   3336.70 o
  -1   1  16    84629.95    83320.56   1441.63 o
   0   1  16      247.28      208.32     76.47 o
   1   1  16    40087.11    40114.11    776.20 o
   2   1  16    70088.15    73147.04    977.56 o
   3   1  16    51941.20    53425.98    658.74 o
   4   1  16     2933.96     3075.42    533.14 o
   5   1  16    13262.52    13107.86    425.75 o
   6   1  16     1169.98     1286.08    222.53 o
   7   1  16    10905.66    11197.89    590.36 o
   8   1  16    11448.51    11634.20    432.33 o
   9   1  16    13416.89    12596.95    480.70 o
  10   1  16     1065.47      827.55    309.99 o
  11   1  16     7903.94     8247.84    564.51 o
 -13   2  16      880.79      941.88    573.84 o
 -12   2  16     2953.63     2037.72   1298.66 o
 -11   2  16     4995.80     5212.75    519.13 o
 -10   2  16    13081.93    12655.72    408.04 o
  -9   2  16       28.19       88.52     78.12 o
  -8   2  16    11647.85    11062.54    245.51 o
  -7   2  16     1688.14     1807.83    125.47 o
  -6   2  16     4886.46     4980.87    213.08 o
  -5   2  16    37807.69    39163.50   1101.93 o
  -4   2  16    55064.79    54516.85   1615.16 o
  -3   2  16    16869.89    16158.36    274.92 o
  -2   2  16     4500.01     4535.51    258.80 o
  -1   2  16    89542.51    84602.93    735.88 o
   0   2  16   174216.95   167074.17   1729.23 o
   1   2  16    28265.51    26808.96    967.05 o
   2   2  16       58.05        6.93    146.40 o
   3   2  16    15147.46    15392.76    514.46 o
   4   2  16    35646.87    37279.24   1243.21 o
   5   2  16     4788.80     4905.50    320.70 o
   6   2  16     4073.18     3811.48    303.96 o
   7   2  16     7105.04     7228.07    371.77 o
   8   2  16      150.18       76.35    164.47 o
   9   2  16     3766.37     3911.21    407.80 o
  10   2  16    16153.11    13427.14    769.88 o
  11   2  16    19827.12    19637.31   1244.32 o
 -12   3  16     2380.64     1958.99    566.85 o
 -11   3  16       60.87      201.65    123.17 o
 -10   3  16     4311.72     3978.39    360.51 o
  -9   3  16    10734.37    10482.47    481.26 o
  -8   3  16      429.93      453.45    108.54 o
  -7   3  16     6250.47     6147.07    181.08 o
  -6   3  16    27184.98    28237.49    555.15 o
  -5   3  16    15673.19    15786.88    352.04 o
  -4   3  16      220.16      269.90     63.50 o
  -3   3  16    23262.04    24181.12    386.60 o
  -2   3  16    42346.82    41706.85    632.40 o
  -1   3  16    20512.04    21928.58    555.66 o
   0   3  16    10654.40    11406.75    279.50 o
   1   3  16    46896.74    48372.34    975.73 o
   2   3  16    33664.91    32977.50   1314.79 o
   3   3  16     8829.03     9007.93    383.20 o
   4   3  16     4709.51     4845.04    229.50 o
   5   3  16    21272.32    21413.79    630.52 o
   6   3  16    15568.84    15958.61    493.38 o
   7   3  16      804.51      663.00    270.36 o
   8   3  16     8215.08     8532.39    345.04 o
   9   3  16    10883.31    11695.89    596.31 o
  10   3  16      630.91      495.56    293.34 o
  11   3  16      916.57      436.08    257.91 o
 -12   4  16     4479.10     4600.69    922.13 o
 -11   4  16    10785.21    11258.58    502.40 o
 -10   4  16     2724.05     2595.83    667.13 o
  -9   4  16     5579.89     5801.69    556.81 o
  -8   4  16    27330.79    28695.42    593.52 o
  -7   4  16    18698.02    19283.33    378.91 o
  -6   4  16    27611.14    29006.53    560.94 o
  -5   4  16      685.58      804.01     85.31 o
  -4   4  16    11415.11    11563.84    256.51 o
  -3   4  16    18497.15    19020.00    348.91 o
  -2   4  16     3305.34     3258.35    108.60 o
  -1   4  16     5247.48     5035.49    150.23 o
   0   4  16     3348.94     3656.94    304.73 o
   1   4  16     4524.06     4219.34    296.25 o
   2   4  16    14673.92    13875.15   1534.61 o
   3   4  16    36813.16    36327.52    913.53 o
   4   4  16    33913.13    34796.88    962.26 o
   5   4  16     2945.60     3201.08    329.10 o
   6   4  16    19933.08    18672.34    486.29 o
   7   4  16    30565.76    31240.63    883.38 o
   8   4  16    20749.04    19990.21    620.48 o
   9   4  16     3994.85     3262.74    999.42 o
  10   4  16      239.61       61.61    307.62 o
  11   4  16     3357.70     1915.88    816.98 o
 -12   5  16     1541.01     1082.22    470.49 o
 -11   5  16     9704.55     9662.87    709.41 o
 -10   5  16    29192.63    28992.67   1569.32 o
  -9   5  16    32769.39    32254.28   1188.22 o
  -8   5  16    11679.67    12006.55    346.17 o
  -7   5  16      103.71       58.05     45.26 o
  -6   5  16    15880.88    15444.54    286.93 o
  -5   5  16    31441.65    31134.06    556.30 o
  -4   5  16    17399.75    18135.94    332.57 o
  -3   5  16    15768.82    15683.40    362.21 o
  -2   5  16     4777.98     4854.63    167.64 o
  -1   5  16     4176.72     4246.38    300.39 o
   0   5  16     9765.31     9714.05    407.09 o
   1   5  16     8006.90     8594.06    362.75 o
   2   5  16     1878.53     2650.83    374.25 o
   3   5  16     2749.12     2983.46    406.46 o
   4   5  16    21999.02    21718.82    683.82 o
   5   5  16    56405.71    56048.64   1203.41 o
   6   5  16    34681.23    36103.85   1056.92 o
   7   5  16     5582.20     5462.56    286.84 o
   8   5  16     2224.74     1825.87    374.11 o
   9   5  16     8920.02     8958.08    613.71 o
  10   5  16     8936.72     7640.47    542.00 o
 -12   6  16     4917.44     3729.97    476.73 o
 -11   6  16     4276.73     3305.62   1091.23 o
 -10   6  16       53.21      151.15    203.86 o
  -9   6  16    12292.12    11854.22   1103.48 o
  -8   6  16    25913.65    26119.33    634.35 o
  -7   6  16    32880.36    34459.68    692.81 o
  -6   6  16    27194.64    27605.00    553.64 o
  -5   6  16     3831.64     3702.28    138.73 o
  -4   6  16       58.56      115.23     46.66 o
  -3   6  16     1577.63     1759.00    149.44 o
  -2   6  16     6441.40     6515.73    194.67 o
  -1   6  16     7156.06     7273.07    215.18 o
   0   6  16     9327.69     9365.85    223.12 o
   1   6  16    27260.50    27331.32    613.61 o
   2   6  16    40801.07    44433.86    774.35 o
   3   6  16    26443.58    28552.67   1412.88 o
   4   6  16     3579.21     3636.74    301.34 o
   5   6  16     1632.06     1622.84    408.60 o
   6   6  16     7642.74     7385.92    376.58 o
   7   6  16    28271.14    29641.74   1313.22 o
   8   6  16    26913.04    28200.54   1062.29 o
   9   6  16    11711.49    11209.46    750.38 o
  10   6  16     3418.22     2558.79    778.40 o
 -12   7  16     1648.60     1516.06    700.83 o
 -11   7  16     8276.69     7578.39    508.98 o
 -10   7  16    17472.61    18405.16    812.41 o
  -9   7  16    13804.50    14082.14    646.62 o
  -8   7  16     5483.97     5270.88    373.18 o
  -7   7  16     8369.09     7986.95    428.15 o
  -6   7  16     4370.28     4394.64    136.03 o
  -5   7  16    11437.33    10893.38    246.83 o
  -4   7  16    25015.38    26512.30    549.83 o
  -3   7  16    23372.45    23918.86    414.44 o
  -2   7  16    22315.13    23306.16    482.71 o
  -1   7  16    12479.59    11665.08    349.32 o
   0   7  16      561.19      599.27    142.53 o
   1   7  16      516.27      430.59    122.49 o
   2   7  16      465.96      558.17    127.61 o
   3   7  16     9700.38     9648.22    350.56 o
   4   7  16    33079.85    32168.93    817.26 o
   5   7  16    20988.02    20655.29    771.80 o
   6   7  16    22444.54    20383.67    666.28 o
   7   7  16     9091.18     9123.00    542.75 o
   8   7  16      494.40      386.90    199.80 o
   9   7  16     1787.22     1837.83    501.05 o
  10   7  16     2766.94     1242.30    481.04 o
 -11   8  16      783.13      681.91    381.27 o
 -10   8  16      529.49      500.02    238.09 o
  -9   8  16     1061.43      783.43    241.61 o
  -8   8  16     2480.68     2167.76    435.15 o
  -7   8  16     6610.46     6117.05    301.50 o
  -6   8  16    15902.55    15037.13    314.90 o
  -5   8  16     9182.41     8915.87    308.25 o
  -4   8  16     3767.65     4110.27    167.20 o
  -3   8  16      402.45      345.66     78.06 o
  -2   8  16     2248.63     2747.43    186.62 o
  -1   8  16    15686.02    16424.94    419.84 o
   0   8  16    11278.75    11334.31    284.24 o
   1   8  16     7173.97     7236.47    364.87 o
   2   8  16     4285.62     4348.48    313.59 o
   3   8  16     3058.57     3360.83    492.92 o
   4   8  16       28.73       -1.78     75.69 o
   5   8  16       16.25     -101.03    192.80 o
   6   8  16      983.47      848.22    344.60 o
   7   8  16     3149.75     3018.12    594.44 o
   8   8  16     4323.29     4460.32    408.86 o
   9   8  16     2584.30     1833.13    509.22 o
 -11   9  16       10.77      147.67    191.13 o
 -10   9  16       40.23      129.73    219.19 o
  -9   9  16       11.97      261.59    146.11 o
  -8   9  16      578.61      546.23    197.83 o
  -7   9  16      768.88     1130.89    278.16 o
  -6   9  16      170.24      220.28     91.79 o
  -5   9  16     1543.50     1388.17    153.01 o
  -4   9  16       47.37      154.33     82.41 o
  -3   9  16     2047.68     2175.55    194.16 o
  -2   9  16     3199.84     2985.82    222.31 o
  -1   9  16     1541.05     1633.18    224.14 o
   0   9  16     1552.68     1884.58    247.40 o
   1   9  16     4649.81     5062.22    279.05 o
   2   9  16     3667.53     3678.49    344.29 o
   3   9  16      574.13      558.08    140.40 o
   4   9  16      177.84       40.80     83.80 o
   5   9  16      909.10      987.29    179.51 o
   6   9  16      649.17      630.98    154.74 o
   7   9  16      290.69      504.63    515.89 o
   8   9  16       93.86      258.82    190.23 o
   9   9  16      887.26      444.15    201.03 o
 -10  10  16       63.84      331.24    221.43 o
  -9  10  16     1409.11     1168.46    347.26 o
  -8  10  16     9055.59     8471.43    378.88 o
  -7  10  16    10920.30    10259.03    342.46 o
  -6  10  16      785.09      748.91    205.25 o
  -5  10  16       71.49       73.24     70.70 o
  -4  10  16      664.55      679.27    144.90 o
  -3  10  16     2712.07     3089.53    297.17 o
  -2  10  16     1188.69     1214.64    186.60 o
  -1  10  16     1388.46     1552.04    249.64 o
   0  10  16      172.64      235.10     68.09 o
   1  10  16      546.80      666.03    140.26 o
   2  10  16     5712.89     5541.87    220.20 o
   3  10  16     6309.49     6369.25    241.47 o
   4  10  16     7476.79     7096.50    410.64 o
   5  10  16     1034.84      794.88    236.18 o
   6  10  16     9242.42     9548.21   1211.86 o
   7  10  16     8783.64     8071.65    463.77 o
   8  10  16     7228.63     6958.53    834.76 o
 -10  11  16    14950.50    14402.42    903.28 o
  -9  11  16    11670.58    10616.26    666.84 o
  -8  11  16     7312.21     7344.53    375.25 o
  -7  11  16      405.61      387.21    170.42 o
  -6  11  16     6446.31     6307.03    317.10 o
  -5  11  16     9085.67     8852.81    375.84 o
  -4  11  16    10657.55    11111.47    502.38 o
  -3  11  16     6025.53     6400.70    251.40 o
  -2  11  16      688.07      762.91    155.72 o
  -1  11  16     2823.56     2923.66    293.95 o
   0  11  16    12809.72    12499.60    286.98 o
   1  11  16     2791.65     3046.49    243.56 o
   2  11  16       55.90      194.70     82.60 o
   3  11  16     4423.90     4196.02    436.78 o
   4  11  16    21424.09    21414.09    866.97 o
   5  11  16    36746.23    39161.21   1090.82 o
   6  11  16    26465.09    26157.00    702.56 o
   7  11  16     4017.53     2549.37    576.08 o
   8  11  16      472.74      347.71    274.17 o
  -9  12  16     6619.35     5414.63   1787.81 o
  -8  12  16    29680.01    31040.54   1301.82 o
  -7  12  16    37609.18    38271.17   2279.36 o
  -6  12  16    16615.12    16324.05    559.10 o
  -5  12  16     1180.56     1104.98    309.40 o
  -4  12  16     1311.39     1115.82    256.64 o
  -3  12  16     5519.27     5676.79    263.29 o
  -2  12  16     2557.31     2391.53    281.55 o
  -1  12  16      572.15      677.75    157.24 o
   0  12  16     2405.99     2162.82    416.36 o
   1  12  16    13951.55    13649.96    380.18 o
   2  12  16    21788.22    21807.72    549.98 o
   3  12  16    32849.82    34013.77    856.92 o
   4  12  16    18177.34    18882.69    602.89 o
   5  12  16       65.47      151.50    218.87 o
   6  12  16    12885.91    13875.03   1137.76 o
   7  12  16    32654.32    31830.95   1152.45 o
  -8  13  16     5958.87     5472.69    657.83 o
  -7  13  16     3802.00     3423.10    736.71 o
  -6  13  16    19887.68    19564.77    945.07 o
  -5  13  16    16728.55    16774.58    553.96 o
  -4  13  16    12484.07    12687.94    376.20 o
  -3  13  16     1566.35     1318.55    264.37 o
  -2  13  16      670.56      785.16    178.64 o
  -1  13  16      315.68      178.75    126.81 o
   0  13  16     8681.85     8863.50    343.08 o
   1  13  16     8698.14     8282.99    331.40 o
   2  13  16     1114.47     1040.71    238.48 o
   3  13  16     1328.55     1273.62    224.56 o
   4  13  16    26107.50    28598.97   1513.46 o
   5  13  16    57666.48    63211.80   3623.03 o
   6  13  16    30900.75    32118.06   1328.08 o
  -7  14  16    21621.53    21661.30    878.39 o
  -6  14  16     6881.48     6217.15    550.37 o
  -5  14  16       78.55      364.79    124.87 o
  -4  14  16     3787.23     3817.96    330.51 o
  -3  14  16     5707.47     6056.87    329.79 o
  -2  14  16     1007.90     1055.85    245.07 o
  -1  14  16     6422.45     6191.02    472.26 o
   0  14  16     2520.56     2390.84    382.63 o
   1  14  16      870.25      528.13    174.36 o
   2  14  16    13170.82    12494.29    433.77 o
   3  14  16    24273.75    25715.34    950.85 o
   4  14  16    20726.66    21019.17    915.35 o
   5  14  16      863.24      475.51    224.59 o
  -6  15  16    10050.22     9745.80    472.74 o
  -5  15  16     7444.23     6338.84    740.43 o
  -4  15  16     1288.90     1125.36    242.44 o
  -3  15  16     3251.80     2652.23    694.75 o
  -2  15  16    14210.27    13374.94    490.20 o
  -1  15  16     2899.93     2152.38    350.43 o
   0  15  16     3458.91     2509.80    639.13 o
   1  15  16    11867.43    11981.75    695.11 o
   2  15  16    12209.97    12609.48    572.58 o
   3  15  16     1383.65      985.25    273.63 o
   4  15  16     4400.19     3621.12    766.93 o
  -4  16  16    10350.17    10073.87    542.49 o
  -3  16  16     7604.44     7459.71    355.29 o
  -2  16  16      159.34       27.19    131.91 o
  -1  16  16    12881.70    12861.38    651.23 o
   0  16  16    27750.63    27296.78    946.24 o
   1  16  16     6930.87     6639.22    514.47 o
   2  16  16       46.26       83.97    202.33 o
 -12   1  17     2363.26     1597.84   1122.84 o
 -11   1  17     8381.85     8111.65    411.03 o
 -10   1  17     7961.02     7997.05    308.60 o
  -9   1  17     6080.34     5819.63    239.86 o
  -8   1  17     7167.03     6709.90    269.23 o
  -7   1  17     1904.93     1765.01    197.89 o
  -6   1  17      769.03      916.07    141.66 o
  -5   1  17     1942.64     2255.66    166.13 o
  -4   1  17      222.77      271.24     69.34 o
  -3   1  17     3713.05     3528.65    109.95 o
  -2   1  17    10440.14     9530.81    201.18 o
  -1   1  17    20485.45    20875.89    448.50 o
   0   1  17    26934.75    28630.84    701.65 o
   1   1  17    12688.63    10554.07    591.90 o
   2   1  17       93.87      420.91    187.81 o
   3   1  17     5160.37     4786.92    357.99 o
   4   1  17     1356.97      925.91    262.58 o
   5   1  17     4344.94     4043.19    398.24 o
   6   1  17     4362.46     4113.54    252.05 o
   7   1  17      889.25      717.36    205.26 o
   8   1  17     1884.96     1916.34    378.41 o
   9   1  17      654.69      548.22    214.40 o
  10   1  17      599.85      402.96    263.15 o
  11   1  17       50.30       42.08    155.89 o
 -12   2  17    15199.11    16001.97   1715.51 o
 -11   2  17     4093.02     4222.25    499.34 o
 -10   2  17      517.29      492.17    132.25 o
  -9   2  17     5667.12     5393.35    212.81 o
  -8   2  17     2597.78     2529.01    306.49 o
  -7   2  17     4479.80     4744.59    351.02 o
  -6   2  17     3509.43     3360.97    107.00 o
  -5   2  17    13239.58    13059.21    296.35 o
  -4   2  17    23625.33    24317.51    518.81 o
  -3   2  17    22613.91    21875.19    347.77 o
  -2   2  17    22228.40    22358.36    481.98 o
  -1   2  17       38.48       51.41     52.57 o
   0   2  17    11485.61    11499.32    686.82 o
   1   2  17    54043.81    54509.42   1333.86 o
   2   2  17    42226.66    41541.95    785.34 o
   3   2  17    28725.38    28007.38    772.89 o
   4   2  17     4995.90     4983.67    518.14 o
   5   2  17       10.28      129.56    136.01 o
   6   2  17     1370.49     1369.26    331.06 o
   7   2  17      480.01      342.44    155.56 o
   8   2  17      922.95      623.28    157.83 o
   9   2  17     4743.13     4394.75    571.14 o
  10   2  17     4533.07     3869.99    905.50 o
  11   2  17    10814.84    10774.98    843.59 o
 -12   3  17     7074.31     6538.06    555.26 o
 -11   3  17    25095.96    24076.75   1146.55 o
 -10   3  17    27220.39    27901.63    830.49 o
  -9   3  17    15687.95    16585.07    560.84 o
  -8   3  17     3241.94     3249.55    244.36 o
  -7   3  17      852.18      983.82    164.47 o
  -6   3  17      213.27       80.87     77.37 o
  -5   3  17     1897.18     2020.59    215.57 o
  -4   3  17      965.77     1066.01     94.49 o
  -3   3  17    10631.02    10608.40    230.10 o
  -2   3  17    30750.33    28922.59    371.99 o
  -1   3  17    74578.74    73264.18    806.77 o
   0   3  17    81404.38    85566.28   2718.93 o
   1   3  17    22926.05    24114.86    826.14 o
   2   3  17       16.18       22.46    140.21 o
   3   3  17    14783.25    14102.32    650.91 o
   4   3  17    42318.08    45813.82    939.25 o
   5   3  17    25120.57    25228.67   1006.41 o
   6   3  17    15436.10    15682.87    557.15 o
   7   3  17     9495.85     9051.72    413.45 o
   8   3  17     4225.49     4426.69    584.00 o
   9   3  17     6226.72     5703.18    476.62 o
  10   3  17     3100.45     3088.04    998.58 o
  11   3  17      196.35      398.79    204.27 o
 -12   4  17    18750.77    17050.78    717.03 o
 -11   4  17     4491.70     4637.06    623.86 o
 -10   4  17     2457.80     2673.97    600.73 o
  -9   4  17    10966.62    10732.86    670.35 o
  -8   4  17     4938.28     4960.27    211.00 o
  -7   4  17     3371.69     3301.21    151.96 o
  -6   4  17      321.63      282.17     79.63 o
  -5   4  17     2500.27     2489.25    149.07 o
  -4   4  17    15958.78    15844.10    309.44 o
  -3   4  17    65896.57    67307.85    905.44 o
  -2   4  17    37105.64    37603.12    481.97 o
  -1   4  17      753.61      928.74    130.16 o
   0   4  17    18070.37    17799.99    553.74 o
   1   4  17    66014.12    68903.07   1615.96 o
   2   4  17    85578.87    85149.53   4463.66 o
   3   4  17    32963.03    32615.48   1080.91 o
   4   4  17     1163.26      584.12    321.61 o
   5   4  17      994.89     1027.62    227.82 o
   6   4  17      216.16      422.52    223.92 o
   7   4  17      823.95      596.88    156.29 o
   8   4  17      386.53      334.79    145.55 o
   9   4  17     1604.46     1820.82    390.02 o
  10   4  17     5136.84     4136.21   1331.59 o
 -12   5  17     9129.08     7238.77   1116.96 o
 -11   5  17    27878.89    28957.15   1763.36 o
 -10   5  17    17216.72    18239.67    884.26 o
  -9   5  17       35.07      248.87    171.30 o
  -8   5  17     3712.42     3488.98    253.74 o
  -7   5  17     8645.51     8318.95    301.64 o
  -6   5  17     4481.17     4534.41    147.09 o
  -5   5  17     3474.04     3608.81    124.58 o
  -4   5  17    26999.04    27533.27    631.05 o
  -3   5  17       34.96      109.15     72.67 o
  -2   5  17    18163.93    19365.28    405.52 o
  -1   5  17    53977.09    54943.21    725.00 o
   0   5  17    55418.46    55374.36   1351.08 o
   1   5  17    10264.96    10449.04    340.28 o
   2   5  17      910.93      999.02    209.29 o
   3   5  17    37123.07    39596.60    999.49 o
   4   5  17    48307.47    49494.27   1282.76 o
   5   5  17     2226.21     2234.65    460.92 o
   6   5  17        7.34      207.12    100.47 o
   7   5  17       75.24      385.72    373.87 o
   8   5  17       44.62       28.79    144.53 o
   9   5  17     2727.04     2480.31    860.38 o
  10   5  17     6084.07     5300.59    523.73 o
 -12   6  17     5329.13     5021.36    428.97 o
 -11   6  17      696.04      398.53    335.26 o
 -10   6  17    16044.40    15441.30    497.27 o
  -9   6  17    18918.51    17832.52    640.48 o
  -8   6  17     2387.16     2220.04    280.65 o
  -7   6  17     3189.16     3025.62    181.83 o
  -6   6  17    22105.19    22465.69    403.10 o
  -5   6  17    20182.05    20137.70    428.63 o
  -4   6  17      130.64      314.01     82.01 o
  -3   6  17    20307.53    20596.39    483.53 o
  -2   6  17    33352.27    33980.29    658.24 o
  -1   6  17     4381.85     4276.67    358.14 o
   0   6  17      849.12     1097.09    159.86 o
   1   6  17    29592.38    31323.51    669.09 o
   2   6  17    35024.53    36906.66    867.63 o
   3   6  17     8142.75     8219.13    369.65 o
   4   6  17    14845.77    14464.25    553.12 o
   5   6  17    21218.30    21558.57    779.56 o
   6   6  17     2757.92     2617.53    697.08 o
   7   6  17      165.64      141.00     88.76 o
   8   6  17     7607.51     7071.52   1112.03 o
   9   6  17     6529.89     5089.42   1425.99 o
  10   6  17      225.42     -497.25    497.25 o
 -11   7  17     6275.06     6588.02    483.93 o
 -10   7  17      704.02      732.24    277.48 o
  -9   7  17    11991.48    12650.78    697.56 o
  -8   7  17    34290.15    34024.38   1312.21 o
  -7   7  17    21446.42    21706.93    556.39 o
  -6   7  17     4453.73     4470.72    152.52 o
  -5   7  17     7917.28     7638.19    202.79 o
  -4   7  17    44649.96    45897.11    771.22 o
  -3   7  17    40564.02    40885.95    749.45 o
  -2   7  17     2744.06     2669.28    193.28 o
  -1   7  17     3142.63     3412.07    215.95 o
   0   7  17     4011.99     4104.76    317.44 o
   1   7  17     1570.67     1616.48    250.88 o
   2   7  17     1095.01     1272.18    197.85 o
   3   7  17     6723.53     6838.64    313.44 o
   4   7  17     1761.10     1059.21    312.95 o
   5   7  17    12284.69    11877.05    352.60 o
   6   7  17    20884.93    20455.15    638.51 o
   7   7  17    20309.48    20582.72   1125.88 o
   8   7  17     8910.87     8911.31    573.07 o
   9   7  17      229.07      220.01    236.64 o
  10   7  17     9913.32     9595.18    597.63 o
 -11   8  17     6531.96     6311.26    396.42 o
 -10   8  17    31831.82    33395.08   3991.59 o
  -9   8  17    19775.78    20081.05    883.28 o
  -8   8  17      395.76      397.60    181.65 o
  -7   8  17    23455.48    24228.36    737.11 o
  -6   8  17    66187.28    65548.98    979.09 o
  -5   8  17    70475.82    71958.58   1105.15 o
  -4   8  17    30060.16    30175.54    622.06 o
  -3   8  17     3762.48     3878.35    171.67 o
  -2   8  17    29359.15    28751.77    571.55 o
  -1   8  17     7127.69     7442.23    235.55 o
   0   8  17     1257.29     1383.51    202.34 o
   1   8  17     1144.16     1181.44    189.81 o
   2   8  17     2529.31     2415.88    319.24 o
   3   8  17    11489.88    12066.25    345.67 o
   4   8  17    39322.45    41227.30    724.71 o
   5   8  17    27850.90    28889.22    774.85 o
   6   8  17     3298.35     3491.18    587.78 o
   7   8  17     3047.05     2689.18    618.72 o
   8   8  17    23180.99    21837.84    906.98 o
   9   8  17    35480.02    36571.14   1267.44 o
 -11   9  17     1291.31     1015.90    390.93 o
 -10   9  17      578.58      435.91    312.00 o
  -9   9  17    32059.69    31244.69   1448.26 o
  -8   9  17    60439.86    62549.39   2605.49 o
  -7   9  17    43021.23    43581.28   1246.29 o
  -6   9  17     6547.02     6680.03    216.18 o
  -5   9  17     6076.06     5836.72    328.84 o
  -4   9  17    65911.35    67327.51   1105.73 o
  -3   9  17    68784.21    71006.38   1107.86 o
  -2   9  17    18377.92    18696.09    430.37 o
  -1   9  17     2018.76     1900.90    293.77 o
   0   9  17     2430.38     2480.38    239.51 o
   1   9  17     6468.91     6402.98    365.85 o
   2   9  17     4301.89     4176.33    309.67 o
   3   9  17    12564.35    13161.49    386.28 o
   4   9  17     1133.99     1075.27    206.34 o
   5   9  17    18746.25    19349.89    612.86 o
   6   9  17    45460.55    49169.05   1220.58 o
   7   9  17    43658.61    44358.68   1396.29 o
   8   9  17    18664.04    18003.01   1239.73 o
   9   9  17      149.36      268.85    216.92 o
 -10  10  17    22969.51    23071.81   1699.44 o
  -9  10  17     9910.69     9244.54    486.33 o
  -8  10  17        7.10      -37.26    146.87 o
  -7  10  17    28816.40    27661.51    838.83 o
  -6  10  17    46144.83    46544.80   1699.58 o
  -5  10  17    56721.17    59742.95   1198.56 o
  -4  10  17    28621.78    28112.27    657.13 o
  -3  10  17      568.54      770.26     98.39 o
  -2  10  17    13702.33    13853.83    434.42 o
  -1  10  17     4636.22     4881.27    292.55 o
   0  10  17     1150.39     1425.12    214.41 o
   1  10  17      217.56      264.27     93.61 o
   2  10  17       46.26      179.16    100.73 o
   3  10  17    13258.96    12950.42    722.47 o
   4  10  17    36373.00    36345.37    810.09 o
   5  10  17    30741.01    30759.44    786.34 o
   6  10  17     5496.13     5053.15   1020.11 o
   7  10  17     2712.66     1990.81    602.48 o
   8  10  17    18875.72    18478.60    734.24 o
  -9  11  17    12480.41    12056.52    531.19 o
  -8  11  17    23359.19    24243.26    962.55 o
  -7  11  17    16937.85    16504.07    766.55 o
  -6  11  17     3244.44     3597.08    469.22 o
  -5  11  17     5507.13     5641.65    258.59 o
  -4  11  17    34254.30    35223.93    746.30 o
  -3  11  17    30092.71    30067.38    695.62 o
  -2  11  17     3886.26     3857.93    241.30 o
  -1  11  17      433.29      358.18     90.78 o
   0  11  17     1362.81     1308.96    237.05 o
   1  11  17      187.30      225.76    106.81 o
   2  11  17     4220.75     3986.86    307.48 o
   3  11  17     6226.80     6083.64    249.61 o
   4  11  17     1810.91     1464.64    320.03 o
   5  11  17     5974.94     5831.73    483.99 o
   6  11  17    21004.89    21749.54    966.95 o
   7  11  17    19844.57    19871.28   1060.79 o
   8  11  17    10221.25     9817.74   1367.57 o
  -9  12  17     6129.31     4905.83   2275.99 o
  -8  12  17      312.32      233.48     79.69 o
  -7  12  17     4911.91     5167.35    864.34 o
  -6  12  17    10632.67     9778.36    459.48 o
  -5  12  17     6571.67     6366.45    328.51 o
  -4  12  17      118.08      221.44    128.31 o
  -3  12  17     2304.06     2174.50    251.40 o
  -2  12  17     9899.01     9810.49    300.69 o
  -1  12  17     6808.43     6155.61    246.08 o
   0  12  17      659.68      760.63    143.49 o
   1  12  17     3363.47     3286.88    553.21 o
   2  12  17     3770.35     3656.59    355.19 o
   3  12  17       27.93       88.74    105.96 o
   4  12  17     3330.00     2522.12    473.66 o
   5  12  17     6837.08     6971.05    462.97 o
   6  12  17     2192.96     1847.61    653.39 o
   7  12  17       71.36      107.07    222.77 o
  -8  13  17      493.94      221.09    145.99 o
  -7  13  17     1357.26     1019.35    368.51 o
  -6  13  17      250.45      330.55    273.91 o
  -5  13  17     1724.69     1373.29    374.28 o
  -4  13  17     1790.58     1643.72    273.36 o
  -3  13  17      822.33      771.85    191.51 o
  -2  13  17     4212.98     3991.25    428.50 o
  -1  13  17    22654.16    22413.59    515.06 o
   0  13  17    16789.29    16699.62    448.33 o
   1  13  17     2030.95     2185.54    362.27 o
   2  13  17      435.52      360.95    143.60 o
   3  13  17     5909.94     5972.08    443.93 o
   4  13  17     8332.28     7740.66    427.27 o
   5  13  17     1530.85     1007.48    450.66 o
   6  13  17       24.91      197.68    223.57 o
  -7  14  17     1407.61     1309.76    288.69 o
  -6  14  17     1270.65     1037.45    347.77 o
  -5  14  17     3242.21     2317.48    772.76 o
  -4  14  17     5400.87     5993.19    413.76 o
  -3  14  17     8516.76     8227.19    341.11 o
  -2  14  17     6000.07     5853.56    317.72 o
  -1  14  17      977.53      703.35    165.17 o
   0  14  17     5899.91     5508.18    245.43 o
   1  14  17    17681.56    18552.31    623.80 o
   2  14  17    22494.98    22390.96    738.72 o
   3  14  17     8411.42     7876.99    378.64 o
   4  14  17     1393.60     1417.82    353.59 o
   5  14  17        2.42       63.68    189.33 o
  -6  15  17     2796.91     1944.82    803.07 o
  -5  15  17      949.07      689.27    234.72 o
  -4  15  17     2604.88     2123.10    588.08 o
  -3  15  17    11661.21    10970.15    537.67 o
  -2  15  17    11128.15    10947.36    402.47 o
  -1  15  17    23897.60    24531.17    998.67 o
   0  15  17    17358.24    17627.67    654.08 o
   1  15  17     3596.95     2727.05    670.99 o
   2  15  17      433.01      366.86    153.50 o
   3  15  17     3338.92     3087.53    779.41 o
   4  15  17     8528.34     8015.09    612.39 o
  -3  16  17     1097.24      827.86    265.43 o
  -2  16  17       33.66      202.15    148.79 o
  -1  16  17       20.73       35.70    147.02 o
   0  16  17     3884.50     2671.50    960.31 o
   1  16  17    10952.62    10394.63    452.92 o
   2  16  17     9069.92     8655.09    452.05 o
 -12   0  18    38409.11    40240.13   2802.51 o
 -11   0  18    40727.34    42492.27   2198.30 o
 -10   0  18    16658.86    16782.92    538.38 o
  -9   0  18     1628.44     1196.30    405.23 o
  -8   0  18     4718.45     5241.17    231.75 o
  -7   0  18    14172.51    14684.08    857.81 o
  -6   0  18    19770.44    21328.88    771.68 o
  -5   0  18        5.99       42.99     80.16 o
  -4   0  18      349.14      265.13    136.94 o
  -3   0  18    39194.93    40580.96    882.25 o
  -2   0  18   105673.02   103028.81   2374.64 o
  -1   0  18    37042.84    35340.47    781.66 o
   0   0  18    47374.79    47722.28    925.95 o
   1   0  18     1426.84     2337.16    584.69 o
   2   0  18   119486.88   125078.84   3141.45 o
   3   0  18   153587.61   151937.97   1417.43 o
   4   0  18    66509.16    71164.55   1552.22 o
   5   0  18     3506.10     3694.63    715.76 o
   6   0  18      639.97      639.41    235.99 o
   7   0  18     8085.21     8669.46    849.29 o
   8   0  18     8365.63     9092.10    508.85 o
   9   0  18      316.10      499.41    346.34 o
  10   0  18     2477.21     1942.02    971.81 o
  11   0  18      356.85      295.37    386.21 o
 -12   1  18     9403.31     8153.64    875.01 o
 -11   1  18     2472.82     2392.96    774.70 o
 -10   1  18    30612.93    30904.55    767.31 o
  -9   1  18    38367.54    40525.64    912.95 o
  -8   1  18    20788.90    21497.85    615.62 o
  -7   1  18     3249.07     3459.45    377.79 o
  -6   1  18     2286.34     2253.08    241.93 o
  -5   1  18     5484.39     5713.89    211.85 o
  -4   1  18    25015.33    26501.20    516.15 o
  -3   1  18    24433.87    24904.92    407.81 o
  -2   1  18      249.74      257.39     52.21 o
  -1   1  18     8348.94     7821.39    212.80 o
   0   1  18    90555.46    86902.65   1163.90 o
   1   1  18   179012.84   160225.22   3539.92 o
   2   1  18    83131.43    90515.73   1604.73 o
   3   1  18      101.48      181.75    133.17 o
   4   1  18    42900.02    42806.33   1235.92 o
   5   1  18    55654.14    57504.15   1006.28 o
   6   1  18    48954.15    49907.63   1141.53 o
   7   1  18     6417.91     6321.23    368.87 o
   8   1  18      461.79      417.03    167.94 o
   9   1  18     1865.62     1829.02    390.73 o
  10   1  18     1398.85     1196.76    251.77 o
  11   1  18     7224.13     6556.57    583.45 o
 -12   2  18    17458.75    18762.68   1404.24 o
 -11   2  18    31397.13    30553.81    994.98 o
 -10   2  18     6866.65     6759.39    324.02 o
  -9   2  18      314.76      254.54    106.42 o
  -8   2  18     8862.48     9150.74    260.16 o
  -7   2  18    12152.27    12066.54    513.13 o
  -6   2  18     3122.33     2923.95    179.38 o
  -5   2  18     9445.79     9896.43    258.38 o
  -4   2  18     1290.47     1389.94    112.76 o
  -3   2  18     8922.63     8996.16    155.84 o
  -2   2  18    23071.21    22849.73    430.88 o
  -1   2  18    32335.18    33571.24    983.09 o
   0   2  18    19937.41    20974.60    452.65 o
   1   2  18      106.48      142.60     90.19 o
   2   2  18    57271.29    57907.49   1417.05 o
   3   2  18    90347.43    96884.01   2039.29 o
   4   2  18    30720.12    31767.18   1293.48 o
   5   2  18     1952.46     2077.18    516.52 o
   6   2  18     8692.52     8746.07    429.42 o
   7   2  18    16901.40    16945.12    421.89 o
   8   2  18     3135.70     2980.16    284.80 o
   9   2  18     1485.20     1349.23    247.11 o
  10   2  18     3823.73     2767.19   1021.22 o
 -12   3  18      377.30      617.36    247.84 o
 -11   3  18     2202.94     1756.10    804.44 o
 -10   3  18    13494.24    12640.91    403.60 o
  -9   3  18     4887.51     5433.22    351.79 o
  -8   3  18      620.81      665.18    112.87 o
  -7   3  18     2568.94     2648.61    220.19 o
  -6   3  18    24733.36    25345.82    534.39 o
  -5   3  18    21583.11    21918.35    456.13 o
  -4   3  18     2877.89     2823.24    130.17 o
  -3   3  18    18718.24    17939.99    219.25 o
  -2   3  18     9487.98     9525.29    214.71 o
  -1   3  18     4997.18     5442.23    196.35 o
   0   3  18     5420.43     5799.04    323.75 o
   1   3  18    40234.57    40115.71    939.46 o
   2   3  18    23001.47    23559.16    778.81 o
   3   3  18      887.50      915.94    252.41 o
   4   3  18    10828.63    11255.86    611.57 o
   5   3  18    16858.08    17390.76    558.87 o
   6   3  18     4535.31     4062.41    847.76 o
   7   3  18     1564.86     1313.26    292.98 o
   8   3  18    14295.15    13900.72    706.23 o
   9   3  18    15058.03    14832.74    478.03 o
  10   3  18      323.80      123.44    173.35 o
 -12   4  18      442.84      537.43    226.91 o
 -11   4  18      407.35      560.60    219.15 o
 -10   4  18     1431.42     1454.63    308.77 o
  -9   4  18     8455.97     9047.45    367.28 o
  -8   4  18    11330.99    11139.02    278.23 o
  -7   4  18     3891.85     3544.86    198.62 o
  -6   4  18     2373.56     2220.75    258.16 o
  -5   4  18    42509.88    43508.92    785.86 o
  -4   4  18    50373.67    48650.94    553.77 o
  -3   4  18    11804.41    11524.10    220.08 o
  -2   4  18     1223.48     1231.88    123.40 o
  -1   4  18     7320.83     7574.09    186.43 o
   0   4  18    13142.49    13460.33    442.70 o
   1   4  18      162.82      199.18    128.76 o
   2   4  18     9476.41     8900.52    735.73 o
   3   4  18     5424.76     6056.74    516.22 o
   4   4  18       87.26      144.07    134.18 o
   5   4  18    14326.25    14893.03    430.18 o
   6   4  18    26254.71    26811.07    755.09 o
   7   4  18    10643.49    11206.09    420.95 o
   8   4  18      360.02      286.08    147.53 o
   9   4  18     9172.02     8204.47    951.41 o
  10   4  18    15221.57    14875.64    789.97 o
 -12   5  18       10.41      241.81    305.49 o
 -11   5  18      111.25      231.07    193.47 o
 -10   5  18       44.47      116.22    159.49 o
  -9   5  18      762.11      748.34    351.19 o
  -8   5  18    21597.64    22113.54    703.65 o
  -7   5  18    17656.94    17750.69    441.65 o
  -6   5  18    24062.31    24552.55    474.94 o
  -5   5  18    11247.67    11656.08    293.77 o
  -4   5  18     2484.92     2389.86    152.13 o
  -3   5  18    23226.62    24459.49    540.19 o
  -2   5  18    50255.09    52516.92    393.13 o
  -1   5  18    25176.17    26246.96    539.58 o
   0   5  18     7493.65     7174.89    214.72 o
   1   5  18      968.82     1036.15    201.15 o
   2   5  18     6768.77     6589.31    254.45 o
   3   5  18      102.09      162.47     95.88 o
   4   5  18     2645.77     2105.37    590.38 o
   5   5  18       86.93       49.90    136.30 o
   6   5  18     3481.49     3329.23    295.96 o
   7   5  18    24115.69    25246.68    917.49 o
   8   5  18    30314.14    30989.74   1028.74 o
   9   5  18    19262.92    19199.22    897.20 o
  10   5  18     3626.13     2454.68   1011.10 o
 -12   6  18     5251.58     4742.08   1219.28 o
 -11   6  18     4478.38     4063.60   1257.80 o
 -10   6  18    10539.94     8980.39    480.22 o
  -9   6  18    12728.63    12194.78    993.13 o
  -8   6  18    15033.28    15450.81    437.64 o
  -7   6  18       54.14       41.86     68.51 o
  -6   6  18    10815.92    11064.90    229.20 o
  -5   6  18    37798.94    39488.40    786.27 o
  -4   6  18    64966.57    66636.93   1002.03 o
  -3   6  18    47527.60    46535.30    692.26 o
  -2   6  18    17763.35    18212.22    609.94 o
  -1   6  18       69.84      186.93     91.81 o
   0   6  18     6447.69     6609.93    221.92 o
   1   6  18     1509.48     1580.29    352.83 o
   2   6  18     8856.72     8947.46    290.20 o
   3   6  18    20058.99    19003.95   1118.74 o
   4   6  18    25456.53    26408.42   1008.52 o
   5   6  18    22053.68    22289.29    863.28 o
   6   6  18    22912.54    22855.42    718.87 o
   7   6  18     9829.73     9449.26    592.19 o
   8   6  18      131.01       51.98    292.50 o
   9   6  18     6658.20     6231.86   1138.83 o
  10   6  18    15854.30    15602.49   1207.19 o
 -11   7  18       97.23      317.29    256.77 o
 -10   7  18      747.43      485.02    265.14 o
  -9   7  18     2937.46     3072.96    781.11 o
  -8   7  18    24184.59    23727.01    699.36 o
  -7   7  18    30955.98    31009.91    889.59 o
  -6   7  18    15246.30    15630.63    255.74 o
  -5   7  18    10086.88    10255.88    273.52 o
  -4   7  18     2478.99     2276.54    312.33 o
  -3   7  18     5143.87     5291.66    155.94 o
  -2   7  18    15991.11    16327.66    390.63 o
  -1   7  18    21570.46    22059.67    497.29 o
   0   7  18    13238.30    13346.00    319.97 o
   1   7  18     8535.32     8643.11    281.02 o
   2   7  18    23971.60    24489.51    509.99 o
   3   7  18     8152.20     8109.64    379.22 o
   4   7  18      368.15      526.64    128.15 o
   5   7  18       60.80       25.84     94.12 o
   6   7  18     6065.28     5373.01    308.74 o
   7   7  18    15036.19    14785.74    830.38 o
   8   7  18    16122.30    15750.28    825.42 o
   9   7  18     8179.36     6495.59   1796.22 o
 -11   8  18     4051.82     3228.51   1025.82 o
 -10   8  18     1622.93     1056.51    329.24 o
  -9   8  18     2765.73     2652.54    771.57 o
  -8   8  18     2023.16     1869.68    457.44 o
  -7   8  18      645.67      403.66    125.26 o
  -6   8  18     6334.57     5890.74    211.54 o
  -5   8  18     7876.93     7815.73    255.75 o
  -4   8  18     9833.54     9867.55    392.12 o
  -3   8  18    11657.16    11757.51    507.33 o
  -2   8  18    10301.75    10690.97    450.28 o
  -1   8  18     2219.61     2586.83    266.78 o
   0   8  18     1615.62     1817.68    259.32 o
   1   8  18     1919.99     1784.79    356.04 o
   2   8  18     8739.77     8934.62    295.42 o
   3   8  18     9003.35     8982.02    263.92 o
   4   8  18     2927.57     3116.09    402.18 o
   5   8  18     4871.70     4114.39    469.61 o
   6   8  18     3059.95     2351.57    599.09 o
   7   8  18      322.24      425.37    231.87 o
   8   8  18      230.99      203.28    159.53 o
   9   8  18      526.60      164.40    284.67 o
 -10   9  18     1306.99      558.33    708.14 o
  -9   9  18       64.10      182.72    201.02 o
  -8   9  18      844.57      672.25    247.02 o
  -7   9  18      152.18      282.18    126.37 o
  -6   9  18      248.05      426.77    182.45 o
  -5   9  18      329.13      241.24    114.97 o
  -4   9  18      177.66      210.46    103.42 o
  -3   9  18     1600.07     1481.56    198.20 o
  -2   9  18        8.80       99.96     83.22 o
  -1   9  18        3.47      182.29    119.43 o
   0   9  18     2253.06     2504.09    331.03 o
   1   9  18      952.59      832.45    154.38 o
   2   9  18     3797.65     3701.28    218.30 o
   3   9  18       87.43      213.36     94.71 o
   4   9  18     1465.63     1795.06    261.18 o
   5   9  18     3479.14     2843.26    489.94 o
   6   9  18     1668.11     1245.89    218.39 o
   7   9  18      133.80     -168.70    272.54 o
   8   9  18     1598.83     1119.91    288.05 o
 -10  10  18     3876.93     2962.10   1934.57 o
  -9  10  18     1605.22     1803.72    615.59 o
  -8  10  18      973.44      955.34    257.65 o
  -7  10  18      246.91      227.71    138.51 o
  -6  10  18     5000.86     4588.54    644.74 o
  -5  10  18    16122.44    15950.79    461.35 o
  -4  10  18    11700.23    11674.93    330.05 o
  -3  10  18     1665.74     1487.23    260.09 o
  -2  10  18      351.47      484.25    132.97 o
  -1  10  18      629.59      517.32    142.25 o
   0  10  18     1467.66     1640.19    222.16 o
   1  10  18      344.31      235.63     84.92 o
   2  10  18     1140.80     1304.64    229.84 o
   3  10  18      427.84      282.40    104.71 o
   4  10  18     4801.34     4534.91    735.68 o
   5  10  18     7025.93     7008.12    574.08 o
   6  10  18     9750.82     9680.89    660.79 o
   7  10  18     6693.77     5048.92   1084.67 o
   8  10  18      106.90      165.00    191.55 o
  -9  11  18     3590.97     2589.32   1055.24 o
  -8  11  18     9405.81     8663.61    411.55 o
  -7  11  18    18365.91    17166.39    592.43 o
  -6  11  18    23561.12    24682.91    886.94 o
  -5  11  18     7920.29     7413.60    400.96 o
  -4  11  18      375.93      575.81    176.24 o
  -3  11  18     9564.56     9468.17    308.37 o
  -2  11  18    11410.35    11520.65    313.15 o
  -1  11  18     8218.31     8869.90    344.97 o
   0  11  18     4610.98     4372.27    336.72 o
   1  11  18      401.70      331.49     97.94 o
   2  11  18      783.95      737.53    136.24 o
   3  11  18     8225.37     8754.08    277.38 o
   4  11  18     4578.74     3781.86    373.69 o
   5  11  18      159.27      306.18    108.46 o
   6  11  18      931.20      870.04    277.34 o
   7  11  18     9459.82     8364.83    990.94 o
  -8  12  18     5188.68     5280.83    518.79 o
  -7  12  18      527.37      386.50    222.95 o
  -6  12  18     9299.65     9849.26    506.26 o
  -5  12  18    31215.05    31359.17    971.44 o
  -4  12  18    47070.61    46817.50   1224.80 o
  -3  12  18    18598.77    18289.15    392.40 o
  -2  12  18     1352.41     1169.30    219.49 o
  -1  12  18      716.87      741.28    174.97 o
   0  12  18     2219.85     2075.02    379.27 o
   1  12  18     2504.68     2427.08    381.44 o
   2  12  18      628.38      673.22    165.42 o
   3  12  18      113.71      118.10    107.03 o
   4  12  18    11192.96    10739.63    611.26 o
   5  12  18    17852.38    16966.44    958.46 o
   6  12  18    24238.38    24685.65   1518.88 o
   7  12  18     8142.20     8949.80    934.43 o
  -8  13  18     6803.61     6387.48    621.11 o
  -7  13  18    25361.94    24508.75    875.93 o
  -6  13  18    38249.55    37635.29   1540.64 o
  -5  13  18     9055.70     8734.55    383.85 o
  -4  13  18     2047.26     1709.65    428.68 o
  -3  13  18    16693.66    16913.10    430.12 o
  -2  13  18    24239.18    23605.57    683.81 o
  -1  13  18    21775.46    21495.90    617.29 o
   0  13  18     3761.51     3729.39    258.83 o
   1  13  18      329.48      374.09    114.86 o
   2  13  18        5.11       43.97     94.21 o
   3  13  18     4439.17     4330.55    233.66 o
   4  13  18     6238.05     6431.09    478.43 o
   5  13  18      568.60      475.69    213.28 o
   6  13  18     3108.71     2337.07    713.22 o
  -7  14  18     3268.14     1732.21   1028.03 o
  -6  14  18     2622.59     1651.66    876.08 o
  -5  14  18    21625.35    21832.68    904.15 o
  -4  14  18    24711.72    23388.80    777.50 o
  -3  14  18     8555.04     8218.59    433.50 o
  -2  14  18       28.95       21.71    138.57 o
  -1  14  18     3319.67     2550.57    572.32 o
   0  14  18     8638.53     8549.15    326.68 o
   1  14  18     2064.48     1703.36    424.87 o
   2  14  18     2306.66     2038.65    391.55 o
   3  14  18     3963.43     3537.79    929.07 o
   4  14  18      100.12      156.79    170.80 o
   5  14  18     9421.49     8109.36    530.12 o
  -5  15  18     3092.77     2942.74    623.47 o
  -4  15  18     2828.15     1847.27    615.79 o
  -3  15  18    11050.54     9331.19    380.56 o
  -2  15  18     9413.55     9867.71    710.87 o
  -1  15  18     1970.18     1664.84    359.30 o
   0  15  18     2331.57     1717.74    384.32 o
   1  15  18    10777.98    10528.00    357.39 o
   2  15  18     3423.13     2607.57    828.06 o
   3  15  18     2266.35     1540.10    494.36 o
  -3  16  18      140.88      268.45    126.68 o
  -2  16  18     4328.21     3129.18    722.72 o
  -1  16  18    14558.06    13940.38    473.91 o
   0  16  18     9452.47     8942.56    373.37 o
   1  16  18        0.86       22.03    268.29 o
 -12   1  19     5712.62     5020.41    423.09 o
 -11   1  19     1719.87     1230.31    406.96 o
 -10   1  19       39.74      142.15    122.09 o
  -9   1  19     1240.66      838.92    152.38 o
  -8   1  19     9997.23    10104.78    286.33 o
  -7   1  19    10828.26    11479.58    389.65 o
  -6   1  19     2687.51     2804.11    245.41 o
  -5   1  19     1247.53     1304.28    254.31 o
  -4   1  19       97.41      104.47     42.11 o
  -3   1  19      334.89      309.42     57.73 o
  -2   1  19      463.39      593.52     78.99 o
  -1   1  19      176.47      129.22     63.06 o
   0   1  19     3368.77     3449.15    219.92 o
   1   1  19    11252.07    11416.28    828.08 o
   2   1  19    22780.55    23785.01    574.71 o
   3   1  19    13890.59    13296.94    518.81 o
   4   1  19     8957.01     8698.07    676.26 o
   5   1  19     1305.43      736.05    411.95 o
   6   1  19     1887.73     1696.41    446.41 o
   7   1  19     1817.02     1606.69    364.47 o
   8   1  19     3783.75     3649.10    353.81 o
   9   1  19     2860.79     2532.98    564.24 o
  10   1  19     1028.50      339.76    231.55 o
 -12   2  19     3524.48     2194.60   1583.54 o
 -11   2  19    18595.12    18622.94    779.35 o
 -10   2  19    25386.84    25974.58    770.18 o
  -9   2  19    33770.02    34703.44    877.75 o
  -8   2  19    10880.41    11084.84    314.40 o
  -7   2  19       54.44      115.09     79.88 o
  -6   2  19    12000.01    12411.74    284.96 o
  -5   2  19    11441.56    11453.09    283.70 o
  -4   2  19    12644.36    12223.39    452.69 o
  -3   2  19     3577.91     3155.31    154.95 o
  -2   2  19     5417.66     5324.94    146.27 o
  -1   2  19    16499.69    16707.87    413.40 o
   0   2  19    16113.14    16118.22    699.37 o
   1   2  19     9296.48     8851.92    362.21 o
   2   2  19      404.39      137.39    261.18 o
   3   2  19     5236.28     5248.84    591.43 o
   4   2  19    41930.22    44096.01    997.74 o
   5   2  19    66601.42    66289.43   1333.72 o
   6   2  19    24468.88    25220.19   1393.08 o
   7   2  19     2297.83     2014.14    408.48 o
   8   2  19       15.20       82.23    120.02 o
   9   2  19      169.77      267.69    123.11 o
  10   2  19      356.52      118.27    153.48 o
 -12   3  19    25461.42    25444.38   1522.68 o
 -11   3  19     9293.91     9531.45    424.11 o
 -10   3  19       36.68      170.48    211.64 o
  -9   3  19     9454.08     9794.40    556.25 o
  -8   3  19    37953.71    40864.76    563.43 o
  -7   3  19    44798.86    47529.90    870.26 o
  -6   3  19    14891.74    15754.60    362.85 o
  -5   3  19     6191.96     6213.85    178.76 o
  -4   3  19      147.95      194.52     71.05 o
  -3   3  19       42.80       58.35     30.05 o
  -2   3  19     4566.09     4869.19    169.13 o
  -1   3  19     2586.10     2723.77    190.78 o
   0   3  19     1915.62     2022.69    172.41 o
   1   3  19    41319.95    41481.48   1326.68 o
   2   3  19    53930.84    55684.07   1290.49 o
   3   3  19    79170.64    83127.01   1984.53 o
   4   3  19    42501.87    44443.82   1177.55 o
   5   3  19      474.65      527.15    164.21 o
   6   3  19    19784.11    21330.96    792.50 o
   7   3  19    26997.41    27794.28    876.02 o
   8   3  19    12298.64    12477.05    476.27 o
   9   3  19     8082.43     7166.99    385.28 o
  10   3  19     1858.87     1111.11    522.50 o
 -12   4  19     3513.12     2594.70    788.89 o
 -11   4  19    17631.07    19118.80   2266.22 o
 -10   4  19    36677.00    40278.27   1229.64 o
  -9   4  19    37994.11    39437.66   1133.90 o
  -8   4  19    10367.78     9878.90    232.59 o
  -7   4  19     1754.85     1673.03    205.02 o
  -6   4  19    30111.85    31920.76    649.38 o
  -5   4  19    28834.25    28226.33    854.55 o
  -4   4  19     5940.92     5698.87     68.54 o
  -3   4  19      708.91      615.00     94.45 o
  -2   4  19      803.05      892.64    136.44 o
  -1   4  19    13937.57    14015.71    356.40 o
   0   4  19    37166.95    37521.38    949.90 o
   1   4  19    36105.39    37794.78   1514.45 o
   2   4  19     4560.17     4189.20    231.19 o
   3   4  19     6903.29     7164.81    331.66 o
   4   4  19    56431.88    60508.53   1725.02 o
   5   4  19    63973.33    64534.16   1316.72 o
   6   4  19    22092.03    22473.75    685.46 o
   7   4  19     6068.93     5985.52    351.77 o
   8   4  19      839.09      658.96    302.92 o
   9   4  19     1720.67     1315.26    445.06 o
  10   4  19     2169.22     1161.81    419.53 o
 -12   5  19    20552.29    20706.38   1958.12 o
 -11   5  19    11657.99    11595.25    575.91 o
 -10   5  19       26.68      266.15    317.82 o
  -9   5  19    14368.05    14051.56    587.82 o
  -8   5  19    48209.37    48999.40   1135.40 o
  -7   5  19    39052.18    40228.11    764.52 o
  -6   5  19      451.91      424.37     80.70 o
  -5   5  19     4735.24     4863.17    104.71 o
  -4   5  19     5947.48     6040.70    128.61 o
  -3   5  19      650.01      837.05    117.35 o
  -2   5  19     3738.68     3809.36    146.91 o
  -1   5  19    26361.20    25942.55    562.77 o
   0   5  19     4932.13     4825.27    189.76 o
   1   5  19     6400.35     6749.30    321.03 o
   2   5  19    41084.99    42722.44   1326.86 o
   3   5  19    44079.83    45743.09   1104.76 o
   4   5  19     7175.98     7238.76    636.83 o
   5   5  19      927.41      743.65    190.31 o
   6   5  19    21120.61    20075.14    815.15 o
   7   5  19    22897.69    23072.32    859.55 o
   8   5  19     4126.78     4024.39    932.29 o
   9   5  19      530.81      408.48    234.39 o
  10   5  19      491.57      256.26    271.94 o
 -11   6  19     6396.44     6182.64   1194.24 o
 -10   6  19    12766.26    12578.57    549.52 o
  -9   6  19    14400.35    13238.43    665.47 o
  -8   6  19      127.00      123.91    138.73 o
  -7   6  19    16338.11    15903.02    570.08 o
  -6   6  19    37835.54    37989.98    826.19 o
  -5   6  19      810.94      686.51    140.72 o
  -4   6  19     3704.03     3937.30    379.21 o
  -3   6  19     9828.63    10011.47    449.32 o
  -2   6  19    21980.85    22087.70    496.28 o
  -1   6  19     5400.04     5191.85    168.75 o
   0   6  19    17981.55    18319.78    432.80 o
   1   6  19    32677.26    32839.11    864.73 o
   2   6  19    11657.01    10607.67    354.56 o
   3   6  19     2189.35     2517.81    429.35 o
   4   6  19     5529.12     5110.84    419.45 o
   5   6  19    11714.03    11607.44    336.20 o
   6   6  19     4588.13     4402.49    511.37 o
   7   6  19     2486.75     2163.92    636.91 o
   8   6  19    11176.71    11580.30    711.86 o
   9   6  19     3138.56     2700.44    694.63 o
 -11   7  19     4148.65     2564.39   1042.99 o
 -10   7  19       55.55       89.51    184.87 o
  -9   7  19     6954.96     6194.77    348.77 o
  -8   7  19    12954.96    12714.82    943.62 o
  -7   7  19     2762.98     2235.90    247.30 o
  -6   7  19    14958.34    14731.62    291.36 o
  -5   7  19    49207.41    50357.38    841.16 o
  -4   7  19    49358.38    49968.80    856.02 o
  -3   7  19    10664.30    10301.15    436.55 o
  -2   7  19     8784.97     9322.57    346.52 o
  -1   7  19    51021.66    53354.06    900.99 o
   0   7  19    69722.12    72162.34   1110.61 o
   1   7  19     1454.89     1369.20    218.71 o
   2   7  19     8916.22     8349.73    238.31 o
   3   7  19     8689.19     8223.22    338.14 o
   4   7  19     2340.00     2522.77    541.09 o
   5   7  19      941.16      982.47    256.23 o
   6   7  19    10747.39    10364.06    400.57 o
   7   7  19     9821.36     9858.62   1070.82 o
   8   7  19      719.04      598.46    313.18 o
   9   7  19    13485.63    12609.24   1283.91 o
 -11   8  19       44.05      211.06    299.87 o
 -10   8  19     2354.44     1889.94    514.27 o
  -9   8  19      233.69       75.55    255.11 o
  -8   8  19    10746.90    10202.91    612.44 o
  -7   8  19    36880.41    38671.14   1114.37 o
  -6   8  19    17907.21    18613.30    453.91 o
  -5   8  19      148.84      175.18     77.32 o
  -4   8  19    35907.75    36917.56    780.25 o
  -3   8  19    91367.82    95088.31   1595.45 o
  -2   8  19    86014.87    87544.82   1557.45 o
  -1   8  19    25303.06    25491.32    577.66 o
   0   8  19     3649.32     3465.74    225.70 o
   1   8  19    15135.70    15204.60    463.79 o
   2   8  19     3272.28     3643.56    241.11 o
   3   8  19      490.60      455.96    111.22 o
   4   8  19       25.86       79.68     82.72 o
   5   8  19      755.01      541.37    130.71 o
   6   8  19     4402.03     4516.08    565.00 o
   7   8  19    16080.95    16322.69   1203.65 o
   8   8  19    21384.08    21132.03    971.53 o
   9   8  19     3354.94     2250.55    661.79 o
 -10   9  19      702.58      862.19    300.82 o
  -9   9  19     3515.86     3059.27    973.26 o
  -8   9  19     2416.96     1749.73    580.44 o
  -7   9  19     2985.94     2622.41    564.90 o
  -6   9  19    50328.09    51676.73   1191.72 o
  -5   9  19    93803.79    96591.46   1365.58 o
  -4   9  19    59349.30    59379.18    894.08 o
  -3   9  19    11007.39    10705.36    274.84 o
  -2   9  19     5676.02     5605.70    170.62 o
  -1   9  19    62114.40    64946.52   1034.85 o
   0   9  19    68110.48    71577.21   1508.99 o
   1   9  19    21335.91    22076.11    578.46 o
   2   9  19       33.31       54.10    104.28 o
   3   9  19      472.58      510.00    135.89 o
   4   9  19      969.50      719.60    189.54 o
   5   9  19     1032.82     1025.21    221.11 o
   6   9  19     4090.46     3699.68    311.35 o
   7   9  19       25.85       72.96    157.92 o
   8   9  19    11190.85    10061.49    860.20 o
 -10  10  19      119.63      371.83    202.61 o
  -9  10  19       68.82      200.43    233.02 o
  -8  10  19     7212.71     7649.64    429.84 o
  -7  10  19    28716.28    28479.29    999.14 o
  -6  10  19    22974.69    23734.98   1172.98 o
  -5  10  19      221.10      208.15    101.27 o
  -4  10  19    32197.58    33020.87    721.13 o
  -3  10  19    66132.66    67158.66   1306.67 o
  -2  10  19    69451.33    72216.85   1526.96 o
  -1  10  19    38487.12    39597.30   1133.14 o
   0  10  19     1237.59     1017.71    163.24 o
   1  10  19    14422.91    14728.83    328.30 o
   2  10  19    12661.97    12865.64    410.53 o
   3  10  19     3103.01     3228.48    359.31 o
   4  10  19       14.55      -13.65    171.13 o
   5  10  19        9.56       27.28    129.21 o
   6  10  19     3964.29     3459.13    875.91 o
   7  10  19    16696.72    17327.66   1619.46 o
   8  10  19    20571.43    20022.15   1463.57 o
  -9  11  19     2342.55     2414.98   1199.21 o
  -8  11  19     3569.45     3237.13    908.08 o
  -7  11  19      213.59      244.63     97.49 o
  -6  11  19    11431.80    11807.52    535.03 o
  -5  11  19    22772.96    23138.99    709.30 o
  -4  11  19    17684.20    17878.24    490.02 o
  -3  11  19     4077.46     4445.06    286.08 o
  -2  11  19     3078.33     2691.51    380.16 o
  -1  11  19    23610.62    23453.42    781.53 o
   0  11  19    24212.03    24115.05    843.72 o
   1  11  19     4483.98     4552.42    587.98 o
   2  11  19       46.84      111.22    119.75 o
   3  11  19      153.79      128.42    112.55 o
   4  11  19      152.58       20.76     77.39 o
   5  11  19     1409.16     1179.58    288.09 o
   6  11  19     4031.62     3843.58    561.75 o
   7  11  19      760.46      553.21    295.95 o
  -8  12  19       20.61      -28.16    509.18 o
  -7  12  19     7695.73     7191.58    549.74 o
  -6  12  19    13987.26    13867.11    543.43 o
  -5  12  19      345.86      308.03    156.33 o
  -4  12  19     5003.13     4343.27    292.37 o
  -3  12  19     8614.03     9048.65    285.25 o
  -2  12  19     8849.91     8345.59    415.52 o
  -1  12  19      488.91      555.70    168.05 o
   0  12  19     7719.66     7781.55    256.55 o
   1  12  19     9068.12     8673.08    297.15 o
   2  12  19     7567.57     7810.42    314.35 o
   3  12  19       59.53      271.08    145.34 o
   4  12  19     4039.30     4022.93    310.14 o
   5  12  19     3063.45     2671.67    689.51 o
   6  12  19       26.00      119.37    113.21 o
  -7  13  19     6185.26     6142.55    760.46 o
  -6  13  19      981.79      691.68    311.13 o
  -5  13  19       25.21      202.70    128.16 o
  -4  13  19       39.12       60.39    122.86 o
  -3  13  19        1.37       78.65    136.08 o
  -2  13  19     1095.60     1055.20    212.05 o
  -1  13  19     4439.40     4772.71    363.42 o
   0  13  19        5.21      100.25    100.06 o
   1  13  19     1682.92     1273.52    337.05 o
   2  13  19     9822.47     9286.31    633.92 o
   3  13  19     9501.23     9888.37    327.58 o
   4  13  19     1438.33      800.13    299.29 o
   5  13  19      409.47      211.23    280.72 o
  -6  14  19      843.23      731.67    282.93 o
  -5  14  19     5985.28     5388.33    458.86 o
  -4  14  19     3694.42     3811.48    872.29 o
  -3  14  19     1764.41     1373.53    425.68 o
  -2  14  19     2850.48     3080.74    317.96 o
  -1  14  19     4343.73     4453.06    281.40 o
   0  14  19     5459.44     5069.87    234.61 o
   1  14  19     1561.96      894.83    192.65 o
   2  14  19        6.22       40.69    148.83 o
   3  14  19     3948.82     2775.85    757.60 o
   4  14  19    17787.66    19110.32   1234.58 o
  -5  15  19     8395.77     7951.71    506.09 o
  -4  15  19     1453.91      989.46    401.01 o
  -3  15  19      517.55      313.17    112.05 o
  -2  15  19        5.23       33.45    169.61 o
  -1  15  19     1053.97      693.83    293.68 o
   0  15  19     5911.96     5551.24    383.43 o
   1  15  19     9253.30     9144.62    391.00 o
   2  15  19    15849.33    15012.10    824.30 o
   3  15  19    14291.59    15290.50    662.89 o
  -2  16  19    14430.57    13582.94    541.58 o
  -1  16  19    13516.05    12826.32    494.08 o
   0  16  19     5157.27     4138.34    292.16 o
 -12   0  20    11364.36    10694.36    641.98 o
 -11   0  20     1154.73      687.38    523.48 o
 -10   0  20     7080.20     6702.23    507.64 o
  -9   0  20    72480.68    76909.38   1838.30 o
  -8   0  20    76535.49    81744.82   3717.78 o
  -7   0  20    25539.67    27597.11   1304.10 o
  -6   0  20     5161.43     4991.98    310.58 o
  -5   0  20    22861.63    25138.43   1365.92 o
  -4   0  20    44167.19    45407.29   1069.41 o
  -3   0  20    21292.52    21379.41   1176.76 o
  -2   0  20     1523.67     1666.88    142.20 o
  -1   0  20        0.58       29.18     36.31 o
   0   0  20    25348.00    27370.89   1037.63 o
   1   0  20    77844.91    83798.13   2530.67 o
   2   0  20    52108.54    54754.54   1497.23 o
   3   0  20    19326.78    18095.34    772.38 o
   4   0  20       84.08      106.95    104.37 o
   5   0  20    56879.71    59164.90   1527.99 o
   6   0  20    90963.73   103062.33   1444.33 o
   7   0  20    48772.03    54149.90   1752.81 o
   8   0  20     6833.13     6192.45    666.12 o
   9   0  20     1130.87      790.69    479.75 o
  10   0  20     8683.89     9518.89    542.98 o
 -12   1  20     4380.27     3689.95    755.13 o
 -11   1  20    23869.45    23944.40   1914.61 o
 -10   1  20    41339.13    39821.24   1146.31 o
  -9   1  20    14969.79    14577.91    432.58 o
  -8   1  20     5340.56     5591.59    226.42 o
  -7   1  20    53962.98    59065.67   1446.31 o
  -6   1  20    52355.42    53633.74    954.51 o
  -5   1  20    60268.72    63732.37   1061.88 o
  -4   1  20    13626.65    13738.24    307.86 o
  -3   1  20     2131.14     2126.98    153.02 o
  -2   1  20     1816.61     1587.61    125.65 o
  -1   1  20     8713.11     8296.28    178.71 o
   0   1  20    22118.57    23945.59    562.31 o
   1   1  20      835.68      676.07    163.26 o
   2   1  20    12311.37    12257.25    792.31 o
   3   1  20    56641.53    59429.05   1051.42 o
   4   1  20   113812.73   120618.10   4343.79 o
   5   1  20    76683.42    77123.82   1821.26 o
   6   1  20      929.21      970.37    272.09 o
   7   1  20    26385.27    27871.88    889.70 o
   8   1  20    27280.88    29106.34    939.30 o
   9   1  20    22755.93    22030.99    957.02 o
  10   1  20     3836.49     2742.08    892.81 o
 -12   2  20     6613.07     6075.33    739.56 o
 -11   2  20     3654.86     3860.39    411.71 o
 -10   2  20     1243.25     1144.02    300.42 o
  -9   2  20    30192.88    30289.69    850.81 o
  -8   2  20    47926.14    49274.16   1219.84 o
  -7   2  20    11398.36    12420.90    545.70 o
  -6   2  20      126.94      104.41     57.90 o
  -5   2  20    17018.99    17206.09    573.09 o
  -4   2  20    15711.99    16242.84    372.41 o
  -3   2  20     9142.88     9190.02    154.61 o
  -2   2  20     4880.38     5136.57    158.70 o
  -1   2  20     9602.40    10014.83    472.50 o
   0   2  20     3305.19     3736.41    337.13 o
   1   2  20    18270.92    18043.66    529.12 o
   2   2  20    24692.37    25204.54    732.34 o
   3   2  20     9201.82    10003.27    551.90 o
   4   2  20     1665.70     1310.49    389.72 o
   5   2  20    28511.10    30028.99   1019.30 o
   6   2  20    67673.76    71215.33   2137.83 o
   7   2  20    18429.00    18748.43    701.74 o
   8   2  20      468.73      695.05    279.99 o
   9   2  20     3050.82     2310.02    528.57 o
  10   2  20     6834.50     4986.45    433.35 o
 -12   3  20       64.77      278.47    433.20 o
 -11   3  20     3968.77     3345.66   1134.90 o
 -10   3  20    11409.23    11043.75    418.14 o
  -9   3  20     8575.95     8751.50    495.12 o
  -8   3  20      538.27      637.09    131.98 o
  -7   3  20    14955.86    15848.14    452.71 o
  -6   3  20     2603.23     2595.44    118.17 o
  -5   3  20      596.85      618.84    131.35 o
  -4   3  20    12874.16    12208.35    294.41 o
  -3   3  20    25634.04    27283.91    439.40 o
  -2   3  20    14382.01    14569.89    270.31 o
  -1   3  20     1015.80      943.41    177.65 o
   0   3  20    14828.25    14608.68    446.73 o
   1   3  20    17864.44    19310.49    565.27 o
   2   3  20      421.16      499.72    228.08 o
   3   3  20     2644.31     1711.90    679.06 o
   4   3  20    20616.51    20693.25    879.06 o
   5   3  20     6335.23     6447.90    465.83 o
   6   3  20     2070.33     1483.26    444.32 o
   7   3  20     9216.55     9294.86    470.56 o
   8   3  20    11300.21    12827.42    533.32 o
   9   3  20     2558.26     1758.45    574.04 o
  10   3  20      402.36      321.35    270.40 o
 -12   4  20     1518.05      946.06    407.40 o
 -11   4  20     7013.42     6632.89    811.70 o
 -10   4  20     2692.10     2446.09    763.53 o
  -9   4  20      716.99      517.95    182.93 o
  -8   4  20     1427.55     1180.92    241.20 o
  -7   4  20     1335.60     1375.79    335.12 o
  -6   4  20     3070.24     3228.62    309.07 o
  -5   4  20     6436.13     6366.83    142.92 o
  -4   4  20     4248.30     4315.76     75.78 o
  -3   4  20     4771.17     4686.53    118.07 o
  -2   4  20    28610.35    29665.48    567.72 o
  -1   4  20    48430.24    49500.19    791.42 o
   0   4  20    21844.73    21981.80    659.23 o
   1   4  20       31.13      105.02    219.69 o
   2   4  20     3250.69     3242.24    714.37 o
   3   4  20    11162.70    10601.55    487.35 o
   4   4  20     3269.41     3278.09    790.76 o
   5   4  20     2070.26     1968.58    433.62 o
   6   4  20     2085.09     2044.07    405.52 o
   7   4  20       87.38      286.25    169.28 o
   8   4  20     3767.31     3319.96    350.93 o
   9   4  20     9676.94     7422.14    599.29 o
  10   4  20    11489.73     9044.00   1439.92 o
 -12   5  20     6391.82     6868.45    696.33 o
 -11   5  20     1475.41     1464.99    502.49 o
 -10   5  20       13.03      151.37    138.34 o
  -9   5  20      389.18      307.87    270.25 o
  -8   5  20      906.19      872.25    207.58 o
  -7   5  20      383.52      310.91     82.06 o
  -6   5  20     1303.42     1261.35    198.80 o
  -5   5  20    20282.14    21183.72    543.45 o
  -4   5  20    33998.23    34293.71    591.19 o
  -3   5  20    41351.22    42884.96    397.63 o
  -2   5  20    14617.47    14716.06    343.26 o
  -1   5  20        7.91       43.11     67.43 o
   0   5  20    11695.65    12191.02    348.66 o
   1   5  20    38142.84    38392.01   1380.27 o
   2   5  20    20044.86    21088.85    648.50 o
   3   5  20     5254.90     5690.85    691.99 o
   4   5  20     1422.64     1703.82    398.88 o
   5   5  20      757.60      332.82    200.01 o
   6   5  20     1775.40     1264.41    297.53 o
   7   5  20     3033.81     2801.66    571.73 o
   8   5  20       98.82      417.13    360.36 o
   9   5  20     1901.86     1051.64    405.28 o
 -11   6  20     6337.74     6248.02    880.17 o
 -10   6  20     8073.28     8726.12    571.72 o
  -9   6  20     4859.91     5615.31    727.50 o
  -8   6  20     9991.45     9548.36    311.49 o
  -7   6  20    13628.32    13101.22    285.57 o
  -6   6  20    12045.61    12222.50    245.31 o
  -5   6  20    19737.00    19498.66    349.10 o
  -4   6  20     4465.05     4872.44    173.68 o
  -3   6  20    11547.15    11176.57    255.24 o
  -2   6  20    47541.02    50425.20    807.12 o
  -1   6  20    52232.02    53784.09   1486.55 o
   0   6  20    43885.82    45636.25    776.40 o
   1   6  20     8723.35     8766.25    358.04 o
   2   6  20      761.90      780.60    184.89 o
   3   6  20     6736.65     6690.11    264.04 o
   4   6  20     5651.12     5521.07    522.51 o
   5   6  20     4030.11     3630.91    646.09 o
   6   6  20     3506.78     3604.01    343.68 o
   7   6  20    12106.71    11475.22    686.82 o
   8   6  20    11328.59    11704.34   1213.65 o
   9   6  20    10075.69     9345.07    706.12 o
 -11   7  20     9395.70     8740.44    510.20 o
 -10   7  20     2090.47     2126.31    487.84 o
  -9   7  20       45.65      111.43    143.06 o
  -8   7  20      111.04      264.15    191.67 o
  -7   7  20     4025.52     4199.35    234.23 o
  -6   7  20    12066.19    11738.70    253.16 o
  -5   7  20    13335.45    13144.15    339.02 o
  -4   7  20    34622.00    33932.66    783.56 o
  -3   7  20    17063.02    16791.05    378.88 o
  -2   7  20     8269.53     8733.68    237.78 o
  -1   7  20      326.81      393.73    156.59 o
   0   7  20     3524.64     4342.80    560.98 o
   1   7  20    36513.79    37377.26    923.88 o
   2   7  20    23357.13    24246.04    569.60 o
   3   7  20    30960.55    32518.54   1082.95 o
   4   7  20    14669.68    14462.01    735.67 o
   5   7  20     5103.31     5173.80    628.13 o
   6   7  20     1318.58     1199.85    234.72 o
   7   7  20      142.10      335.52    245.51 o
   8   7  20     1427.83      564.60    343.72 o
   9   7  20     4225.46     3605.02    879.12 o
 -11   8  20      623.26      560.67    227.46 o
 -10   8  20     1422.62     1980.79   1056.19 o
  -9   8  20     3711.02     3503.66    372.94 o
  -8   8  20     3582.97     3889.74    456.39 o
  -7   8  20     6182.27     5521.67    228.93 o
  -6   8  20     6648.40     6090.80    316.36 o
  -5   8  20     1452.42     1383.71    180.31 o
  -4   8  20      194.19      115.45    140.98 o
  -3   8  20     7451.84     7394.91    259.34 o
  -2   8  20     2284.09     2294.29    230.37 o
  -1   8  20     5827.18     6168.89    236.11 o
   0   8  20    19908.89    19790.20    459.63 o
   1   8  20     2934.00     2970.52    431.72 o
   2   8  20     1014.11      989.07    196.64 o
   3   8  20      887.56      953.39    174.35 o
   4   8  20      867.13      658.29    283.76 o
   5   8  20     7448.31     7773.01    402.75 o
   6   8  20     6789.35     7001.01    514.65 o
   7   8  20     2221.88     1281.74    784.48 o
   8   8  20     3145.78     1911.18    714.70 o
 -10   9  20      307.62       99.54    168.91 o
  -9   9  20      209.01      316.09    155.14 o
  -8   9  20       25.66       95.25    210.93 o
  -7   9  20      369.86      318.56    165.83 o
  -6   9  20      230.93      224.36    147.96 o
  -5   9  20       17.08       98.47    122.75 o
  -4   9  20       25.07      129.06    120.01 o
  -3   9  20       51.22       84.45    134.43 o
  -2   9  20      286.53      314.27     80.16 o
  -1   9  20     3564.85     3564.00    458.74 o
   0   9  20     1168.18     1214.87    133.59 o
   1   9  20     2458.39     2296.72    347.37 o
   2   9  20       37.96      204.81     98.95 o
   3   9  20       37.11      206.60     91.71 o
   4   9  20      798.08      856.18    157.20 o
   5   9  20      878.60      737.45    164.99 o
   6   9  20      333.69      340.34    103.44 o
   7   9  20     1172.29     1265.47    347.80 o
   8   9  20      206.17      257.06    173.44 o
  -9  10  20       15.10      128.37    181.67 o
  -8  10  20       51.29     -154.89    472.46 o
  -7  10  20     2347.83     2021.08    489.53 o
  -6  10  20     6964.51     6815.99    493.90 o
  -5  10  20     3008.98     2515.41    257.58 o
  -4  10  20     1010.23      923.52    143.84 o
  -3  10  20       85.02       70.73     70.66 o
  -2  10  20     5841.02     6430.54    290.95 o
  -1  10  20    13095.60    13361.35    417.75 o
   0  10  20      560.58      721.51    205.27 o
   1  10  20      158.58      317.84    138.68 o
   2  10  20       51.62       77.84    117.59 o
   3  10  20     2384.97     2388.12    361.82 o
   4  10  20     1135.52     1138.60    288.84 o
   5  10  20      402.34      358.28    171.18 o
   6  10  20     1722.36     1341.03    352.68 o
   7  10  20      432.96      623.93    193.65 o
  -9  11  20     1027.49      682.63    437.54 o
  -8  11  20       41.73      128.29    201.86 o
  -7  11  20      184.22      266.73    131.72 o
  -6  11  20     3239.41     3120.15    387.33 o
  -5  11  20    10514.83     9923.53    546.75 o
  -4  11  20    14185.89    13827.05    390.15 o
  -3  11  20    27358.77    27680.78    642.54 o
  -2  11  20     9835.46     9557.64    260.70 o
  -1  11  20     1404.37     1372.40    260.37 o
   0  11  20    19891.77    19896.14    559.15 o
   1  11  20    17340.67    17444.39    391.48 o
   2  11  20    11610.14    11705.80    300.84 o
   3  11  20     4802.01     4942.00    385.98 o
   4  11  20      894.21      804.78    231.96 o
   5  11  20      406.62      218.91    172.89 o
   6  11  20     4773.98     5112.34    375.03 o
   7  11  20     3057.82     2107.80    722.15 o
  -8  12  20     1240.95      557.79    379.16 o
  -7  12  20     8465.91     8428.25    445.09 o
  -6  12  20    10385.73    10011.38    397.66 o
  -5  12  20     5315.10     6133.30    538.08 o
  -4  12  20      769.87      691.73    150.13 o
  -3  12  20     6315.10     6059.64    338.72 o
  -2  12  20    41347.06    41492.18    903.30 o
  -1  12  20    60237.79    60859.81   1297.05 o
   0  12  20    22284.02    22475.41    612.23 o
   1  12  20     2102.92     2045.25    322.85 o
   2  12  20      833.52      681.89    163.80 o
   3  12  20     5239.75     4663.27    310.23 o
   4  12  20     2672.59     2572.73    567.30 o
   5  12  20       57.88      143.78    169.04 o
   6  12  20      663.67      522.36    224.88 o
  -7  13  20      647.58      687.70    184.41 o
  -6  13  20      826.71      660.34    230.59 o
  -5  13  20     7692.60     6880.13    398.17 o
  -4  13  20    15802.26    14863.82    499.83 o
  -3  13  20    28529.07    29115.24    762.05 o
  -2  13  20    13994.44    12659.12    320.67 o
  -1  13  20        0.96      100.14    113.70 o
   0  13  20     9405.05     9460.24    345.49 o
   1  13  20    20409.95    21219.66    744.43 o
   2  13  20    15953.23    15183.60    498.44 o
   3  13  20     3570.12     3127.31    648.06 o
   4  13  20       64.33      218.57    167.86 o
   5  13  20       11.59      233.03    215.83 o
  -6  14  20     9556.43     9591.77    570.42 o
  -5  14  20     5966.46     5349.86    495.63 o
  -4  14  20      784.42      726.86    189.30 o
  -3  14  20     2716.73     1917.20    428.46 o
  -2  14  20    19851.17    20041.80    658.51 o
  -1  14  20    33249.89    33759.78    858.09 o
   0  14  20    10988.19    10981.00    464.96 o
   1  14  20       92.48      221.75    130.93 o
   2  14  20     2231.91     1916.77    487.08 o
   3  14  20     5749.91     5430.98    320.74 o
   4  14  20      832.72      571.48    141.94 o
  -4  15  20     4044.95     3668.55    617.03 o
  -3  15  20    15588.29    15716.94    722.45 o
  -2  15  20     7961.39     8106.35    971.88 o
  -1  15  20      405.95      321.09    169.88 o
   0  15  20     7604.06     6329.81    486.01 o
   1  15  20     8962.61     8749.05    365.04 o
   2  15  20     2237.95     1077.11    338.83 o
 -11   1  21     3152.89     2114.51    999.30 o
 -10   1  21     4972.80     5251.54    551.94 o
  -9   1  21     7019.30     7181.87    333.18 o
  -8   1  21     1503.14     1575.19    327.60 o
  -7   1  21        9.72      134.94    122.17 o
  -6   1  21     2617.44     2858.18    263.01 o
  -5   1  21    15510.22    16424.90    455.52 o
  -4   1  21    20083.17    19880.84    480.25 o
  -3   1  21     3678.30     3541.73    176.20 o
  -2   1  21      343.67       72.60    146.63 o
  -1   1  21     1797.93     1994.89    183.57 o
   0   1  21      317.22      345.02    113.56 o
   1   1  21      348.24      359.09    179.32 o
   2   1  21      496.67      543.69    133.37 o
   3   1  21      375.46      433.70    191.21 o
   4   1  21     6105.39     2436.49   3317.91 o
   5   1  21    10073.93     8854.71    561.26 o
   6   1  21     4032.41     4419.67    443.05 o
   7   1  21     1823.41     1872.81    575.97 o
   8   1  21       17.34       61.17    157.82 o
   9   1  21     1071.93      805.34    425.48 o
  10   1  21     1764.09      966.02    269.48 o
 -12   2  21     4201.79     4067.65   1201.64 o
 -11   2  21     2023.57     1939.02    551.21 o
 -10   2  21      215.03      136.68    120.31 o
  -9   2  21     3173.29     2591.10    574.03 o
  -8   2  21    26776.27    29689.90    865.77 o
  -7   2  21    35749.89    38526.91    878.92 o
  -6   2  21    42498.87    44130.86    945.43 o
  -5   2  21    28270.36    29668.05    912.62 o
  -4   2  21     2653.27     2521.17    210.51 o
  -3   2  21     5985.11     5807.13    111.48 o
  -2   2  21     7808.08     7800.66    238.44 o
  -1   2  21    12738.50    12534.33    410.87 o
   0   2  21    15936.25    15668.96    977.37 o
   1   2  21    13701.30    13562.40    351.48 o
   2   2  21    11834.24    11918.64    595.78 o
   3   2  21    11672.62    11545.34    539.43 o
   4   2  21    13725.82    14325.58    504.61 o
   5   2  21     6087.89     5927.19   1151.79 o
   6   2  21     2069.54     1863.54    487.05 o
   7   2  21    16263.54    16358.25    543.90 o
   8   2  21    22690.58    22399.72    797.12 o
   9   2  21    13989.54    13061.30    677.03 o
  10   2  21     5794.41     5346.50    593.92 o
 -12   3  21      337.46      123.25    202.44 o
 -11   3  21     6702.38     5711.96    840.27 o
 -10   3  21    34919.50    35882.95   1424.96 o
  -9   3  21    38439.21    40529.91   1358.76 o
  -8   3  21    14260.54    14394.89    335.18 o
  -7   3  21      608.31      656.41    168.67 o
  -6   3  21    16465.88    16525.79    338.56 o
  -5   3  21    62887.13    62853.03    919.31 o
  -4   3  21    78777.95    78661.04   1757.45 o
  -3   3  21     9336.24     9093.45    178.20 o
  -2   3  21     1936.70     1863.59    131.59 o
  -1   3  21      424.44      524.39    112.31 o
   0   3  21       46.78        8.03    113.68 o
   1   3  21       20.96       99.21    122.69 o
   2   3  21       77.09      153.82    109.15 o
   3   3  21      185.38      209.88    154.50 o
   4   3  21    29380.84    31070.13    855.24 o
   5   3  21    44268.64    47176.24   1932.93 o
   6   3  21    35404.83    37906.82   1061.38 o
   7   3  21    12153.49    12230.22    485.00 o
   8   3  21       29.34      124.96     98.90 o
   9   3  21     8633.49     8214.48    658.16 o
  10   3  21    16878.18    16315.34    954.42 o
 -12   4  21     4218.66     3250.01   2122.81 o
 -11   4  21    10449.47     9101.74    898.84 o
 -10   4  21     2452.06     2229.05    727.20 o
  -9   4  21     6052.19     6105.08    266.60 o
  -8   4  21    34242.73    37071.17    864.88 o
  -7   4  21    40827.59    43435.23    851.48 o
  -6   4  21    46545.87    48402.57   1002.50 o
  -5   4  21    15822.20    15876.25    279.19 o
  -4   4  21     2946.47     2951.23    142.78 o
  -3   4  21    37462.72    39309.59    651.34 o
  -2   4  21    22255.96    23234.98    468.50 o
  -1   4  21     3251.57     3458.15    244.54 o
   0   4  21     7310.73     7765.26    402.90 o
   1   4  21       64.51      123.86    114.36 o
   2   4  21     6563.02     6937.57    524.96 o
   3   4  21    24896.39    25874.66   1009.32 o
   4   4  21    16880.44    17430.51    503.50 o
   5   4  21      406.68      306.71    208.60 o
   6   4  21     5890.49     6075.59    494.72 o
   7   4  21    24786.27    25479.91   1036.09 o
   8   4  21    34979.61    33776.56   1290.88 o
   9   4  21    20276.67    21670.68   1413.52 o
 -11   5  21       46.79      357.41    194.50 o
 -10   5  21    13936.55    13480.78   1042.30 o
  -9   5  21    31809.81    32800.86   3657.92 o
  -8   5  21    15610.21    15746.85    626.58 o
  -7   5  21      128.53      109.89     69.40 o
  -6   5  21    16382.72    16459.78    701.66 o
  -5   5  21    30110.68    29228.93    677.53 o
  -4   5  21    39251.38    41093.46    829.66 o
  -3   5  21     6287.86     6173.51    150.00 o
  -2   5  21     7716.77     7512.82    204.16 o
  -1   5  21     5415.55     5386.26    200.15 o
   0   5  21     1302.07     1246.07    352.16 o
   1   5  21     3852.88     3579.02    323.81 o
   2   5  21    10806.49    11724.29    584.26 o
   3   5  21     3202.70     3907.96    357.51 o
   4   5  21     4387.35     4655.91    355.76 o
   5   5  21    25190.43    27532.60   2001.61 o
   6   5  21    33356.48    35930.22   1065.63 o
   7   5  21    17350.47    15817.10    593.65 o
   8   5  21       59.19      114.26    206.74 o
   9   5  21     7956.97     8054.48   1008.11 o
 -11   6  21    10233.08    10951.39    521.91 o
 -10   6  21    10593.55     9991.87   1026.09 o
  -9   6  21       48.72      -28.68    241.56 o
  -8   6  21     8708.00     8284.78    571.31 o
  -7   6  21    19428.01    18969.86    572.31 o
  -6   6  21     9824.16    10053.76    370.20 o
  -5   6  21     1131.76     1163.64    234.35 o
  -4   6  21    16836.31    16631.44    371.46 o
  -3   6  21    45533.79    45976.03    752.34 o
  -2   6  21     4795.79     4726.70    213.72 o
  -1   6  21     4789.77     4427.46    186.93 o
   0   6  21    20890.56    21002.74    769.35 o
   1   6  21    20103.60    21531.68   1045.83 o
   2   6  21     1152.42     3038.62   1016.97 o
   3   6  21    13283.06    13367.28    592.90 o
   4   6  21    14585.73    14924.07    540.05 o
   5   6  21     9638.69     9775.82    353.79 o
   6   6  21      314.10      186.89    120.28 o
   7   6  21    10569.39    10157.06    430.52 o
   8   6  21    12856.24    12573.99   1249.60 o
   9   6  21     3711.46     2808.71    857.09 o
 -11   7  21     6308.25     6304.53    789.78 o
 -10   7  21      200.49      393.18    297.51 o
  -9   7  21     9577.02     9240.31    727.55 o
  -8   7  21     5731.04     5275.20    471.37 o
  -7   7  21       14.98      153.54    106.34 o
  -6   7  21     9182.58     8979.25    241.91 o
  -5   7  21    22833.80    23122.67    829.21 o
  -4   7  21     6850.92     6311.20    296.17 o
  -3   7  21    13127.88    14046.56    454.62 o
  -2   7  21    47859.31    50281.22    759.12 o
  -1   7  21    54084.74    57076.30   1387.92 o
   0   7  21     6808.15     7036.80    268.11 o
   1   7  21     6291.98     6473.00    250.19 o
   2   7  21    32700.54    33797.68    963.11 o
   3   7  21    61329.47    66698.88   1182.72 o
   4   7  21     4104.55     3672.05    885.26 o
   5   7  21     3307.70     3168.03    424.83 o
   6   7  21     4978.39     4621.55    388.32 o
   7   7  21     2959.15     2476.76    776.22 o
   8   7  21      143.15     -172.67    415.25 o
   9   7  21     4668.61     3782.66   1479.45 o
 -10   8  21    16812.17    18566.23    999.31 o
  -9   8  21     6329.29     6064.21   1054.39 o
  -8   8  21       33.14       92.10    268.15 o
  -7   8  21     1191.10     1117.39    354.55 o
  -6   8  21      353.18      221.02    127.68 o
  -5   8  21     3967.95     4293.78    317.53 o
  -4   8  21    40689.11    41038.07    544.51 o
  -3   8  21    35826.44    35356.99    861.59 o
  -2   8  21      103.00       95.19     73.90 o
  -1   8  21    28531.05    28498.56    718.06 o
   0   8  21    87620.00    91405.09   1377.80 o
   1   8  21    91109.30    97971.88    888.36 o
   2   8  21    25933.31    27111.30    613.22 o
   3   8  21     1286.51     1079.62    181.12 o
   4   8  21    23184.04    24788.20   1024.67 o
   5   8  21    11381.09    11835.26    393.52 o
   6   8  21     1727.87     1870.78    396.76 o
   7   8  21        7.99      227.92    212.74 o
   8   8  21        8.47      -57.61    157.58 o
 -10   9  21     3218.60     2639.39    770.68 o
  -9   9  21      991.91     1050.20    331.46 o
  -8   9  21     2843.32     2725.90    994.13 o
  -7   9  21      137.62       56.22     91.37 o
  -6   9  21     1523.77     1327.31    272.63 o
  -5   9  21     5107.23     5132.40    255.95 o
  -4   9  21     2248.46     1956.46    342.98 o
  -3   9  21    37677.81    38671.85    783.40 o
  -2   9  21    83388.81    87133.84   1292.98 o
  -1   9  21    67396.44    69830.83   1255.61 o
   0   9  21    19493.67    19134.57    573.09 o
   1   9  21     3932.21     3926.38    276.84 o
   2   9  21    55652.61    56760.60    991.46 o
   3   9  21    73745.41    79790.98   1291.48 o
   4   9  21    31649.78    34164.17    688.37 o
   5   9  21      158.09       86.78    149.82 o
   6   9  21       12.67       69.69    151.59 o
   7   9  21        3.02      286.70    190.76 o
   8   9  21      515.86      108.60    249.70 o
  -9  10  21     7247.31     6830.70    762.81 o
  -8  10  21      815.50      648.55    217.03 o
  -7  10  21      199.27      208.54    169.93 o
  -6  10  21      909.64      912.21    265.73 o
  -5  10  21    10736.29    10775.11    770.14 o
  -4  10  21    31224.66    31350.45    434.81 o
  -3  10  21    21668.72    22839.32    577.53 o
  -2  10  21       84.53      111.03    109.38 o
  -1  10  21    24694.08    25036.68    650.32 o
   0  10  21    75478.79    80566.77   1288.21 o
   1  10  21    65451.73    69315.70   1872.40 o
   2  10  21    24393.36    24462.85    666.40 o
   3  10  21      315.18      102.61    127.28 o
   4  10  21    11529.18    11169.46    522.97 o
   5  10  21    11643.68    12077.25    665.55 o
   6  10  21     2254.29     1783.36    544.13 o
   7  10  21      778.08      624.24    196.72 o
  -8  11  21     3904.23     3768.47    631.83 o
  -7  11  21      331.75      325.63    175.61 o
  -6  11  21     1216.02     1006.17    246.67 o
  -5  11  21     6576.48     5303.89    472.12 o
  -4  11  21       21.96       62.32     77.43 o
  -3  11  21    12505.36    12517.97    312.92 o
  -2  11  21    29216.24    29224.70    712.11 o
  -1  11  21    25657.86    25474.73    619.23 o
   0  11  21     2981.91     3171.18    511.39 o
   1  11  21     2473.55     2337.34    366.96 o
   2  11  21    23309.18    24136.46    651.38 o
   3  11  21    30417.64    30913.82    703.53 o
   4  11  21     3984.47     3937.94    301.36 o
   5  11  21      391.27      306.07    186.12 o
   6  11  21      419.04      243.48    128.79 o
  -8  12  21      709.28      615.20    449.99 o
  -7  12  21     6400.04     5297.38   1121.63 o
  -6  12  21     2037.07     1346.26    421.75 o
  -5  12  21        3.26      223.99    157.14 o
  -4  12  21     5576.35     5672.44    670.23 o
  -3  12  21    14054.44    13102.92    389.94 o
  -2  12  21     1832.98     1491.57    272.52 o
  -1  12  21      761.04      621.42    181.44 o
   0  12  21     6886.28     7024.61    352.63 o
   1  12  21    10469.04    10068.15    427.83 o
   2  12  21     1997.82     1638.53    366.38 o
   3  12  21     2514.19     1944.92    523.57 o
   4  12  21     6241.92     6362.89    330.69 o
   5  12  21     4555.69     4103.52    586.90 o
   6  12  21       27.15      142.75    180.54 o
  -7  13  21       71.78      305.97    207.46 o
  -6  13  21     2741.75     2101.52    567.90 o
  -5  13  21     8213.75     7317.21    381.00 o
  -4  13  21     5926.16     5424.15    416.84 o
  -3  13  21     1207.68     1216.14    170.02 o
  -2  13  21       92.97      145.96     80.35 o
  -1  13  21      352.71      351.70    121.46 o
   0  13  21       76.08       60.67    119.49 o
   1  13  21      114.53      215.70    101.08 o
   2  13  21     1859.12     1475.93    332.91 o
   3  13  21       26.48      -19.12    151.29 o
   4  13  21     2328.08     2258.81    629.86 o
   5  13  21     7989.89     7109.44    749.88 o
  -6  14  21    13573.50    14960.08    645.28 o
  -5  14  21     9919.46     9163.63    395.05 o
  -4  14  21      483.81      335.45    154.88 o
  -3  14  21     1539.18     1421.48    485.55 o
  -2  14  21     4797.41     4813.39    349.44 o
  -1  14  21     3291.50     3273.23    289.75 o
   0  14  21     1527.42      897.05    247.08 o
   1  14  21     2754.59     2107.79    572.73 o
   2  14  21     4002.95     2774.11    694.17 o
   3  14  21     4638.42     4298.13    698.91 o
  -4  15  21     9304.01     8508.52    440.06 o
  -3  15  21     9764.25    10111.22   1398.86 o
  -2  15  21     8591.62     8429.52    359.19 o
  -1  15  21     3007.95     1942.13    519.06 o
   0  15  21      871.93      547.06    185.37 o
   1  15  21       89.58      162.43    122.59 o
 -12   0  22     1225.94      748.67    635.97 o
 -11   0  22      696.24      972.81    453.30 o
 -10   0  22     9982.78     9317.25    583.90 o
  -9   0  22    10517.31    11489.55    434.21 o
  -8   0  22     1027.26     1065.82    281.41 o
  -7   0  22    10190.59    10429.72    389.90 o
  -6   0  22    38315.52    41510.05   1339.77 o
  -5   0  22   154542.55   150454.98   3758.70 o
  -4   0  22    93491.25    94596.63   2158.45 o
  -3   0  22     9180.65     9604.98    850.77 o
  -2   0  22     3523.50     4127.07    321.66 o
  -1   0  22    37156.51    39568.27   1746.38 o
   0   0  22    55646.88    60096.98   1306.81 o
   1   0  22    12828.44    13271.64    512.13 o
   2   0  22      285.18      213.59    196.86 o
   3   0  22    15827.07    15626.48    776.25 o
   4   0  22    14201.88    13997.27    492.69 o
   5   0  22    22297.04    22855.26    902.49 o
   6   0  22    11127.97    11872.91    587.33 o
   7   0  22      691.45      571.44    361.18 o
   8   0  22    21531.78    23846.71   1384.80 o
   9   0  22    59302.78    63044.23   1285.85 o
  10   0  22    32316.93    33444.68   1955.77 o
 -12   1  22       99.35       70.85    244.90 o
 -11   1  22     1504.88      990.24    274.28 o
 -10   1  22       88.64       94.34    160.93 o
  -9   1  22    11224.09    10783.40    273.41 o
  -8   1  22    32626.45    35430.36    833.95 o
  -7   1  22    58085.93    60981.44   1066.51 o
  -6   1  22    28083.10    29936.40    731.72 o
  -5   1  22      465.88      502.25    151.02 o
  -4   1  22    66309.48    69188.52   1899.90 o
  -3   1  22    58298.05    57710.50    764.66 o
  -2   1  22    39727.75    42763.18    913.43 o
  -1   1  22    16095.32    17320.35    559.25 o
   0   1  22     4168.15     4367.66    282.72 o
   1   1  22     4637.11     4335.26    362.17 o
   2   1  22     4186.00     4542.12    315.09 o
   3   1  22     3618.30     3798.72    258.26 o
   4   1  22      351.60      230.39    160.55 o
   5   1  22     1283.29     1267.18    342.55 o
   6   1  22    27360.55    28772.82   1256.12 o
   7   1  22    58464.40    57774.16   1665.83 o
   8   1  22    33376.18    34012.45   1082.59 o
   9   1  22     1005.55      876.91    382.70 o
  10   1  22    10121.34     9913.44    425.38 o
 -12   2  22     5616.46     4491.30    493.17 o
 -11   2  22       42.33      120.29    135.43 o
 -10   2  22     4025.60     4158.69    367.38 o
  -9   2  22    13275.88    13280.84    488.35 o
  -8   2  22    10654.82    11030.69    457.90 o
  -7   2  22     2202.08     2327.49    422.76 o
  -6   2  22    23005.47    23854.86    593.98 o
  -5   2  22    56652.43    58616.41   1358.34 o
  -4   2  22    25718.80    25330.14    501.88 o
  -3   2  22      208.48      193.56     52.76 o
  -2   2  22     8977.13     8965.63    403.96 o
  -1   2  22    19631.39    21012.97    927.09 o
   0   2  22    20041.96    21017.44    628.68 o
   1   2  22     1951.22     1989.68    370.63 o
   2   2  22     8193.88     8462.99    340.46 o
   3   2  22     4462.60     4127.63    422.88 o
   4   2  22     3743.03     3343.77    740.93 o
   5   2  22    17565.37    16547.59   1300.37 o
   6   2  22     9136.45     9026.99    416.19 o
   7   2  22       10.38       26.00    136.65 o
   8   2  22    13705.43    13171.53    718.98 o
   9   2  22    24724.18    26089.23   1141.15 o
 -11   3  22     8873.94     8371.42    473.28 o
 -10   3  22     9009.10     8868.78    430.05 o
  -9   3  22      314.57      437.63    137.37 o
  -8   3  22     4762.87     4680.55    216.15 o
  -7   3  22    11964.24    12902.56    364.48 o
  -6   3  22    12844.48    13220.05    444.36 o
  -5   3  22      234.04      236.73     81.06 o
  -4   3  22    28482.70    28777.33    818.40 o
  -3   3  22    15428.18    14775.12    264.69 o
  -2   3  22     2254.30     2129.38    122.91 o
  -1   3  22     3112.59     3271.60    264.39 o
   0   3  22    11173.35    12132.70    754.41 o
   1   3  22     9971.38    10167.45    456.36 o
   2   3  22     1368.70     1265.62    259.38 o
   3   3  22    15661.75    16313.11    860.14 o
   4   3  22    11549.03    12606.70    418.42 o
   5   3  22      403.95      480.20    164.95 o
   6   3  22     1551.00     1153.07    342.21 o
   7   3  22    16785.02    15751.95    732.39 o
   8   3  22     7703.63     6409.12   1056.51 o
   9   3  22      288.82      112.82    244.61 o
 -11   4  22     3865.95     3536.92    558.52 o
 -10   4  22      462.18      305.34    226.20 o
  -9   4  22     8670.00     8435.48    445.10 o
  -8   4  22    15091.28    15826.42    585.51 o
  -7   4  22     1887.02     2121.73    322.85 o
  -6   4  22       40.41      137.40     65.94 o
  -5   4  22     2083.67     2204.48    264.24 o
  -3   4  22     7922.60     7741.03    161.59 o
  -2   4  22    11995.36    12089.95    273.25 o
  -1   4  22     8187.90     8214.47    410.97 o
   0   4  22       45.44      224.23    136.61 o
   1   4  22    19246.96    19565.87    906.13 o
   2   4  22    50457.75    52682.10   1367.30 o
   3   4  22    11958.25    12930.51    674.90 o
   4   4  22       64.52      167.82    108.30 o
   5   4  22     1541.53     1887.75    344.64 o
   6   4  22    12466.66    12239.81    521.87 o
   7   4  22     5090.10     4598.04    469.69 o
   8   4  22        9.79      -84.48    264.61 o
   9   4  22      256.46      169.33    222.11 o
 -11   5  22    15198.88    16437.08   1068.03 o
 -10   5  22    26432.56    26498.39   1119.94 o
  -9   5  22    16281.98    16608.49    664.36 o
  -8   5  22     4701.03     4499.49    585.45 o
  -7   5  22      542.87      437.82    119.59 o
  -6   5  22      417.19      539.43    117.80 o
  -5   5  22       75.16      182.37     84.79 o
  -4   5  22     3135.32     3092.46    195.32 o
  -3   5  22     1172.48     1271.14    248.07 o
  -2   5  22    15232.06    15767.59    337.45 o
  -1   5  22    28605.80    29430.82   1271.81 o
   0   5  22    39307.37    42998.61    539.41 o
   1   5  22    37089.61    36382.18   1009.31 o
   2   5  22      606.53      339.05    173.11 o
   3   5  22    14225.40    14995.95    459.92 o
   4   5  22    26284.98    27355.46    840.60 o
   5   5  22    24403.77    24630.87    809.25 o
   6   5  22     4272.39     4108.60    705.01 o
   7   5  22     1188.33      701.97    322.84 o
   8   5  22      161.18      170.17    179.94 o
   9   5  22     1754.08     1232.31    490.13 o
 -11   6  22     5685.63     5700.83    636.08 o
 -10   6  22       19.52      129.01    207.62 o
  -9   6  22     2835.45     2969.45    833.51 o
  -8   6  22    11757.19    11335.98    407.63 o
  -7   6  22    15672.79    15155.47    506.97 o
  -6   6  22     4760.40     5012.56    191.28 o
  -5   6  22     9920.17     9565.38    620.20 o
  -4   6  22    10773.63    10808.34    436.14 o
  -3   6  22    23297.99    22844.22    452.24 o
  -2   6  22     5624.81     5566.29    226.73 o
  -1   6  22     1238.42     1110.82    244.77 o
   0   6  22     8198.78     7861.90    209.19 o
   1   6  22    46231.21    48675.21   1311.61 o
   2   6  22    62971.16    67572.92   1370.81 o
   3   6  22    32121.39    33404.09   1111.03 o
   4   6  22     3094.70     3257.24    879.85 o
   5   6  22      367.46      212.80    145.54 o
   6   6  22      639.42      693.37    215.12 o
   7   6  22     3177.01     2397.20    362.77 o
   8   6  22     3911.17     3883.88   1112.31 o
   9   6  22     4821.02     4030.93   1226.49 o
 -11   7  22     5035.02     4361.79   1211.03 o
 -10   7  22    15706.21    14992.20   1422.48 o
  -9   7  22    16368.85    16710.06   1208.13 o
  -8   7  22     5788.36     5962.45    441.99 o
  -7   7  22     2006.81     2038.63    286.16 o
  -6   7  22      171.51      121.60     77.00 o
  -5   7  22      545.10      469.39    161.43 o
  -4   7  22     3025.28     3019.62    180.25 o
  -3   7  22     8842.75     8829.19    238.72 o
  -2   7  22    17897.64    17448.43    405.65 o
  -1   7  22    36196.62    35998.71    783.38 o
   0   7  22    17577.21    17396.31    431.24 o
   1   7  22     9853.18     9723.37    487.69 o
   2   7  22      404.49      256.43    268.29 o
   3   7  22     2667.77     2006.98    397.45 o
   4   7  22    21314.62    21848.07    681.64 o
   5   7  22    15709.52    15276.43    596.30 o
   6   7  22    12626.17    11861.52    420.09 o
   7   7  22     6881.06     6956.14    469.30 o
   8   7  22     3198.12     2990.21    869.84 o
 -10   8  22      158.58      406.21    304.20 o
  -9   8  22      305.41      275.32    206.33 o
  -8   8  22      937.55      797.78    370.39 o
  -7   8  22      850.94      804.50    394.89 o
  -6   8  22     6700.17     6107.71    284.57 o
  -5   8  22     8871.06     8293.88    294.48 o
  -4   8  22     4576.35     4795.93    263.20 o
  -3   8  22     3804.25     4014.39    192.92 o
  -2   8  22     2645.10     2563.21    433.25 o
  -1   8  22       36.07       92.30     71.19 o
   0   8  22     6641.94     6432.26    323.19 o
   1   8  22    10621.02    10782.21    613.54 o
   2   8  22     7971.84     8302.66    355.48 o
   3   8  22    17172.39    17196.76    462.39 o
   4   8  22     9251.20     9866.26    918.36 o
   5   8  22      628.13      350.04    180.19 o
   6   8  22      200.83      361.11    183.57 o
   7   8  22      376.05      275.89    179.20 o
   8   8  22     1080.28      512.07    431.15 o
 -10   9  22        4.56      -63.28    428.56 o
  -9   9  22       41.27      308.97    243.49 o
  -8   9  22      185.96      426.90    314.24 o
  -7   9  22     1458.95      801.29    312.30 o
  -6   9  22     1940.56     2135.18    293.46 o
  -5   9  22      736.21      761.70    153.25 o
  -4   9  22     1718.83     1405.55    244.13 o
  -3   9  22      837.88      702.28    140.82 o
  -2   9  22       72.39      102.27    132.31 o
  -1   9  22      408.46      443.65    114.27 o
   0   9  22       84.18      233.68    100.56 o
   1   9  22      680.78      515.11    141.96 o
   2   9  22       28.13       90.75     97.04 o
   3   9  22     2270.72     1836.48    368.36 o
   4   9  22      450.38      320.41    135.59 o
   5   9  22      747.17      475.80    186.05 o
   6   9  22      395.74      167.82    110.08 o
   7   9  22      958.40      754.05    311.23 o
  -9  10  22      877.95      926.46    322.18 o
  -8  10  22     7381.15     6985.91    507.15 o
  -7  10  22     7231.03     6581.59   1619.49 o
  -6  10  22     1257.90     1147.50    327.81 o
  -5  10  22        5.66       48.90     94.73 o
  -4  10  22     2376.73     1919.95    434.01 o
  -3  10  22     2161.41     1902.42    345.55 o
  -2  10  22      193.05      211.58    125.74 o
  -1  10  22       48.09       81.98    102.03 o
   0  10  22      243.94       90.06    147.91 o
   1  10  22     5068.91     4850.28    308.61 o
   2  10  22    13577.89    13931.65    440.49 o
   3  10  22     6028.11     5760.72    385.88 o
   4  10  22     2104.14     1385.62    391.97 o
   5  10  22      166.54      123.87    136.53 o
   6  10  22      271.12      106.67    207.35 o
   7  10  22      251.31       65.48    284.05 o
  -8  11  22     3234.80     2232.01    582.10 o
  -7  11  22      100.69      165.86    310.13 o
  -6  11  22     2589.87     2517.55    342.06 o
  -5  11  22        1.83      126.79    122.62 o
  -4  11  22      225.30      341.82    121.82 o
  -3  11  22     2058.08     1702.15    336.91 o
  -2  11  22     7927.59     7384.23    289.33 o
  -1  11  22    20406.33    19898.92    537.36 o
   0  11  22    26731.88    25759.08    608.48 o
   1  11  22    12085.57    11516.36    341.47 o
   2  11  22       48.77        5.18    137.44 o
   3  11  22    10679.65    10305.79    499.13 o
   4  11  22    12386.63    12501.60    588.30 o
   5  11  22     6271.00     6971.26    668.53 o
   6  11  22     3468.09     3044.28   1106.43 o
  -7  12  22    12207.77    11417.84   1287.51 o
  -6  12  22     1407.97      982.16    295.63 o
  -5  12  22      336.23      179.69    184.42 o
  -4  12  22     3763.10     3464.19    510.06 o
  -3  12  22     7896.13     8231.87    234.85 o
  -2  12  22     6002.75     5953.48    366.25 o
  -1  12  22      995.63      588.23    176.22 o
   0  12  22     2772.22     2557.15    375.01 o
   1  12  22    28678.96    29383.71    948.91 o
   2  12  22    45130.25    46708.93   1212.32 o
   3  12  22    22475.69    23004.92    611.48 o
   4  12  22      862.56      461.19    203.78 o
   5  12  22      111.06      272.54    171.70 o
  -7  13  22      261.23      227.78    186.48 o
  -6  13  22     2789.19     2100.66    785.95 o
  -5  13  22      461.02      326.87    133.26 o
  -4  13  22      286.15      248.63    141.45 o
  -3  13  22     1665.16     1485.27    462.49 o
  -2  13  22     7008.35     6894.89    261.13 o
  -1  13  22    20450.72    20120.84    557.61 o
   0  13  22    30289.88    30467.80    887.27 o
   1  13  22    13228.84    13420.78    337.40 o
   2  13  22       10.91      157.19    160.82 o
   3  13  22    13272.33    14210.56    475.27 o
   4  13  22    17375.98    19006.56    796.42 o
  -5  14  22      237.36      186.12    182.99 o
  -4  14  22      106.29       20.74    199.01 o
  -3  14  22     5872.23     5369.21    661.31 o
  -2  14  22    11016.43    10335.30    429.07 o
  -1  14  22     4083.80     3939.26    331.04 o
   0  14  22     1540.26     1281.60    348.32 o
   1  14  22    16349.27    15042.91    512.78 o
   2  14  22    24912.32    25772.34    737.26 o
   3  14  22     9955.43     9742.67    440.46 o
  -3  15  22     7575.49     7512.56    413.61 o
  -2  15  22     1257.31      784.72    328.33 o
  -1  15  22     3524.68     2127.93    798.52 o
   0  15  22    10055.03     8961.53    433.20 o
 -12   1  23      419.98      200.50    305.86 o
 -11   1  23      524.49      588.03    230.37 o
 -10   1  23      103.11      112.46    163.59 o
  -9   1  23      718.21      741.65    147.87 o
  -8   1  23     4125.61     3979.96    325.71 o
  -7   1  23     3924.71     4468.16    286.76 o
  -6   1  23     8231.64     8769.69    343.01 o
  -5   1  23     2230.27     2452.48    407.93 o
  -4   1  23      417.54      469.14    122.70 o
  -3   1  23     5140.94     3652.88    642.00 o
  -2   1  23    17985.13    17786.42    620.94 o
  -1   1  23    20199.91    19459.16    676.12 o
   0   1  23     7082.11     7508.03    335.98 o
   1   1  23     2494.59     2971.98   1065.70 o
   2   1  23     1297.07     1052.78    197.62 o
   3   1  23      100.31       92.95    106.18 o
   4   1  23      306.30      314.14    165.26 o
   5   1  23      416.56      449.20    159.50 o
   6   1  23     3458.33     3363.47    735.54 o
   7   1  23     8835.79     7704.68    440.89 o
   8   1  23     7102.70     6480.37    447.86 o
   9   1  23     5350.49     5227.72    451.77 o
 -12   2  23     4760.81     4363.85    494.05 o
 -11   2  23     4322.27     3659.29    374.71 o
 -10   2  23     1953.29     1565.85    535.80 o
  -9   2  23     4100.50     3609.69    312.64 o
  -8   2  23     4313.62     4529.30    250.75 o
  -7   2  23     1464.01     1598.85    241.87 o
  -6   2  23     2117.03     2406.58    336.67 o
  -5   2  23    30863.48    32829.77    804.83 o
  -4   2  23    37466.14    37626.28   1384.64 o
  -3   2  23    23972.52    23753.81    475.22 o
  -2   2  23    27412.27    29236.16    756.73 o
  -1   2  23        3.21       15.35    112.95 o
   0   2  23    14940.76    15850.82    617.75 o
   1   2  23    13896.27    13843.96    487.68 o
   2   2  23     9192.22     9585.73    490.13 o
   3   2  23     4967.98     5249.75    483.99 o
   4   2  23     4479.21     4548.95    401.29 o
   5   2  23     5744.29     5667.17    624.41 o
   6   2  23     6826.26     6883.52    423.39 o
   7   2  23     4391.02     4048.21    731.84 o
   8   2  23     1369.16     1144.30    301.93 o
   9   2  23     2728.24     1715.23    515.46 o
 -11   3  23      708.28      755.06    274.59 o
 -10   3  23      830.88      543.53    219.12 o
  -9   3  23     3379.88     2866.93    770.02 o
  -8   3  23    16332.95    16374.58    544.24 o
  -7   3  23    36195.17    37445.01    887.26 o
  -6   3  23    51127.21    54619.64    955.37 o
  -5   3  23    10879.37    10704.50    271.23 o
  -4   3  23     1384.36     1160.47    163.35 o
  -3   3  23    10836.03    10282.63    218.18 o
  -2   3  23    41428.38    43149.07    857.72 o
  -1   3  23    74888.84    73305.62   2510.07 o
   0   3  23    25040.86    24658.07    582.46 o
   1   3  23     1686.60     1883.57    368.19 o
   2   3  23     2879.20     2692.80    596.48 o
   3   3  23      421.71      394.75    221.70 o
   4   3  23       28.08     -110.52    148.91 o
   5   3  23      495.91      446.64    151.66 o
   6   3  23     1747.42     1709.40    302.71 o
   7   3  23    10659.96    10406.03    418.99 o
   8   3  23    28456.81    28842.08   1284.39 o
   9   3  23    22199.71    21215.39   1460.76 o
 -11   4  23      185.43       58.73    204.71 o
 -10   4  23     1249.68      583.57    293.91 o
  -9   4  23     3346.61     3258.20    465.24 o
  -8   4  23    12822.19    13077.60    417.82 o
  -7   4  23     4022.24     4049.71    535.05 o
  -6   4  23      711.83      583.27    133.91 o
  -5   4  23    36822.40    39132.89    871.78 o
  -4   4  23    62530.30    66702.55   1700.85 o
  -3   4  23    69111.69    71327.22   1539.53 o
  -2   4  23    25903.73    25174.64    392.64 o
  -1   4  23     1839.55     2284.94    351.29 o
   0   4  23    38172.14    40888.99   1112.70 o
   1   4  23    27046.02    27853.09   1741.25 o
   2   4  23     7279.51     7380.84    335.06 o
   3   4  23     1017.41     1010.35    300.42 o
   4   4  23       51.34       24.95    151.73 o
   5   4  23     1827.88     1500.91    449.29 o
   6   4  23     7050.88     6534.81    975.45 o
   7   4  23    12401.68    11618.39    438.68 o
   8   4  23     3674.64     3153.37    287.94 o
   9   4  23     2656.79     1999.47    679.88 o
 -11   5  23      131.77      205.80    337.39 o
 -10   5  23      861.79      690.40    405.80 o
  -9   5  23      853.65      796.76    376.96 o
  -8   5  23      339.76      181.11    120.77 o
  -7   5  23    20145.18    20032.35    553.82 o
  -6   5  23    44741.64    44741.33   1024.95 o
  -5   5  23    17046.30    17532.95    455.94 o
  -4   5  23     2813.94     2445.24    328.34 o
  -3   5  23    21012.65    20737.81    418.37 o
  -2   5  23    53554.62    54121.21    910.03 o
  -1   5  23    42508.47    43318.89    937.18 o
   0   5  23     1821.36     1954.01    233.36 o
   1   5  23    17531.99    17320.48   1393.36 o
   2   5  23     2398.56     2791.29    328.53 o
   3   5  23     1063.30      827.70    231.96 o
   4   5  23     2930.95     2357.61    665.21 o
   5   5  23    12976.28    12522.21    567.23 o
   6   5  23     9497.04     9547.77    536.27 o
   7   5  23     1910.65     1287.66    352.85 o
   8   5  23    22442.68    22686.25   1507.72 o
   9   5  23    18795.00    18987.26   1290.15 o
 -11   6  23     5044.76     3782.91    442.62 o
 -10   6  23     3216.59     2212.72    791.69 o
  -9   6  23      544.08      704.27    403.22 o
  -8   6  23    16457.89    16731.11    611.26 o
  -7   6  23    18041.33    18657.11   1061.22 o
  -6   6  23      104.49       90.35    245.25 o
  -5   6  23    11702.21    11559.95    365.72 o
  -4   6  23    34198.67    32999.97    759.05 o
  -3   6  23    29903.07    29996.46    635.07 o
  -2   6  23     3886.96     3626.06    212.41 o
  -1   6  23    17065.52    17913.62    352.23 o
   0   6  23    36895.65    37405.93    791.36 o
   1   6  23     6707.13     5432.25    551.79 o
   2   6  23      314.74      283.25    165.59 o
   3   6  23     8199.70     7599.50    349.72 o
   4   6  23    18200.67    18247.92    573.20 o
   5   6  23     4010.41     4744.98    814.62 o
   6   6  23     7025.90     6558.34    362.52 o
   7   6  23    20377.89    21343.24   1121.51 o
   8   6  23     8557.51     8469.87   1080.80 o
 -10   7  23     8080.50     5924.07   1096.60 o
  -9   7  23    20977.87    20683.38    936.65 o
  -8   7  23    16301.11    15892.74    925.26 o
  -7   7  23      254.36      117.45    188.39 o
  -6   7  23     7875.27     7430.50    259.17 o
  -5   7  23     6435.71     6366.75    269.68 o
  -4   7  23      315.63      238.75     74.95 o
  -3   7  23     5437.93     5083.11    226.77 o
  -2   7  23    18482.89    18281.49    486.97 o
  -1   7  23     2134.50     2032.90    318.80 o
   0   7  23    12862.75    12599.22    315.97 o
   1   7  23    41933.40    44859.43    860.70 o
   2   7  23    45766.41    48571.71   1077.00 o
   3   7  23     6731.41     6490.88    306.73 o
   4   7  23     1308.99     1402.51    261.31 o
   5   7  23    20980.98    21548.43    831.17 o
   6   7  23    30113.10    31013.35   1185.07 o
   7   7  23     4242.33     3345.91    941.02 o
   8   7  23      205.28       54.27    286.82 o
 -10   8  23    21605.67    21142.65    975.64 o
  -9   8  23     5077.91     4512.01   1176.82 o
  -8   8  23    10571.84    11065.65    677.88 o
  -7   8  23    29276.24    29014.55   2309.10 o
  -6   8  23    11838.05    10851.53    241.06 o
  -5   8  23       87.06      193.88     99.75 o
  -4   8  23      105.68       41.42    121.90 o
  -3   8  23        3.21       47.64     83.55 o
  -2   8  23     7765.21     7485.11    269.83 o
  -1   8  23    36122.53    37398.37    807.56 o
   0   8  23    39124.05    39242.24    936.38 o
   1   8  23     1456.38     1332.97    187.67 o
   2   8  23    18617.23    19245.29    546.08 o
   3   8  23    73364.12    76540.60   1898.20 o
   4   8  23    72133.01    77495.16   1856.46 o
   5   8  23    22244.54    23318.28    708.71 o
   6   8  23      195.26       79.12    198.50 o
   7   8  23    14495.63    14057.96    748.34 o
  -9   9  23    39162.87    37586.82   1574.10 o
  -8   9  23    41854.10    41131.18   1654.80 o
  -7   9  23     5777.99     4718.64   1081.57 o
  -6   9  23     1347.22     1224.94    341.12 o
  -5   9  23     4515.80     4037.18    282.29 o
  -4   9  23      624.94      638.60    131.43 o
  -3   9  23     1017.58      728.23    164.75 o
  -2   9  23     1829.78     1716.13    285.42 o
  -1   9  23      615.99      784.33    134.81 o
   0   9  23    19364.88    19876.45    503.76 o
   1   9  23    69709.28    72910.94   1247.52 o
   2   9  23    51886.75    57232.91   1485.88 o
   3   9  23    12881.02    13011.96    461.40 o
   4   9  23     1849.38     1779.74    320.07 o
   5   9  23    39300.62    39695.57   1034.91 o
   6   9  23    48872.67    52931.62   1839.34 o
   7   9  23    13549.20    12648.66    786.92 o
  -9  10  23     1538.29      973.96    384.04 o
  -8  10  23     5960.53     5193.87    949.29 o
  -7  10  23    26980.14    27762.68   1365.12 o
  -6  10  23    11941.59    10614.83    544.39 o
  -5  10  23     1601.15     1699.62    386.56 o
  -4  10  23      218.46      302.22    124.01 o
  -3  10  23      582.13      345.55     95.37 o
  -2  10  23     8174.79     7409.32    270.94 o
  -1  10  23    22198.56    22442.39    684.81 o
   0  10  23    17370.29    17570.77    482.60 o
   1  10  23       46.68      124.28    171.80 o
   2  10  23    18030.20    18815.44    784.83 o
   3  10  23    55004.90    61076.07   1118.52 o
   4  10  23    54008.43    59606.13   1507.86 o
   5  10  23    15630.69    15354.89    644.94 o
   6  10  23       10.78       95.56    166.59 o
  -8  11  23    17989.13    16491.45   1283.78 o
  -7  11  23      845.28      581.99    325.33 o
  -6  11  23     1195.85     1134.60    289.67 o
  -5  11  23     2027.87     1944.89    575.13 o
  -4  11  23      271.67      313.82    129.63 o
  -3  11  23      920.39      789.30    161.36 o
  -2  11  23     6280.03     6181.74    412.77 o
  -1  11  23      261.59      214.26     83.79 o
   0  11  23     9965.61     9522.18    461.77 o
   1  11  23    27914.51    28985.60    876.99 o
   2  11  23    25480.02    26460.26    561.06 o
   3  11  23     1585.31     1289.11    272.62 o
   4  11  23      999.66      574.54    194.04 o
   5  11  23    16246.58    16060.16    853.03 o
   6  11  23    22846.24    27031.12   1740.20 o
  -7  12  23     6294.56     6926.14   1234.49 o
  -6  12  23      687.41      421.70    199.07 o
  -5  12  23     1058.43      846.88    208.17 o
  -4  12  23     5197.55     4660.07    498.79 o
  -3  12  23     3619.24     3188.01    453.90 o
  -2  12  23       31.94       58.32     98.61 o
  -1  12  23     1905.53     1468.60    338.66 o
   0  12  23    10465.39     9792.51    357.88 o
   1  12  23     3579.99     3190.93    528.42 o
   2  12  23      899.71      973.50    267.13 o
   3  12  23     6878.62     5890.83    401.92 o
   4  12  23     6940.37     6818.37    409.03 o
   5  12  23     1020.41      610.12    290.77 o
  -6  13  23     7923.54     6850.78   1622.91 o
  -5  13  23     7877.81     7007.90    676.22 o
  -4  13  23     1381.73      719.56    463.76 o
  -3  13  23     1538.87     1474.76    436.26 o
  -2  13  23     8576.75     8362.43    376.41 o
  -1  13  23     8794.01     9239.99    436.27 o
   0  13  23     3707.00     2702.17    518.05 o
   1  13  23      224.72      210.68    124.52 o
   2  13  23     1392.00     1085.97    297.03 o
   3  13  23      191.93      375.35    389.92 o
   4  13  23       37.16       38.54    172.71 o
  -5  14  23     7370.22     7241.99    556.11 o
  -4  14  23     9722.31     9068.03    728.16 o
  -3  14  23    10594.85     9855.00    626.60 o
  -2  14  23     4262.12     3639.66    581.51 o
  -1  14  23      158.38      185.11    106.37 o
   0  14  23      330.15      159.70    108.73 o
   1  14  23     3449.28     2247.65    727.80 o
   2  14  23     3260.71     1249.67    534.70 o
 -12   0  24    23876.78    23428.20   1768.74 o
 -11   0  24    12202.60    11458.21    607.47 o
 -10   0  24       16.75       66.31    119.36 o
  -9   0  24     3549.62     3104.85    987.39 o
  -8   0  24      432.87      325.13    218.39 o
  -7   0  24    17779.76    19914.75    872.30 o
  -6   0  24    18365.95    18461.75    831.34 o
  -5   0  24     2440.80     2223.15    624.11 o
  -4   0  24    12110.66    13489.93   1028.83 o
  -3   0  24    80473.02    83754.38   1936.81 o
  -2   0  24   178933.72   172509.97   1000.43 o
  -1   0  24    52773.24    54608.61   2652.87 o
   0   0  24       91.58      196.83    116.07 o
   1   0  24     4735.06     4833.73    268.64 o
   2   0  24    60120.61    62231.81   1449.42 o
   3   0  24    25311.81    24338.88   1551.62 o
   4   0  24     7269.73     7662.16    797.73 o
   5   0  24      572.61      589.24    230.41 o
   6   0  24     8410.75     8144.13    402.53 o
   7   0  24    16608.09    19068.65   1206.50 o
   8   0  24    17602.96    19521.68   1221.41 o
   9   0  24     7464.92     7124.67   1093.85 o
 -11   1  24     5736.08     5430.63    658.98 o
 -10   1  24    10689.38     9962.35    459.90 o
  -9   1  24      338.59      330.43    100.49 o
  -8   1  24     3542.80     3049.65    197.89 o
  -7   1  24        5.22      167.75    111.41 o
  -6   1  24    16512.30    16095.64    442.27 o
  -5   1  24    20482.45    21816.21   1037.06 o
  -4   1  24    49710.51    52173.24   1757.13 o
  -3   1  24    34528.57    35170.20    841.40 o
  -2   1  24     1332.04     1063.24    184.79 o
  -1   1  24    54581.85    56809.92   1119.37 o
   0   1  24    64728.14    64100.31   1631.41 o
   1   1  24    48881.52    48976.10   1400.48 o
   2   1  24    12168.96    12310.33    815.59 o
   3   1  24       71.21      218.45    120.82 o
   4   1  24     1625.29     2224.48    413.00 o
   5   1  24      267.73      267.76    112.99 o
   6   1  24     1579.16     1281.36    308.38 o
   7   1  24      467.38      276.92    189.59 o
   8   1  24     2582.44     1955.95    550.91 o
   9   1  24    14043.96    15257.34   2133.44 o
 -11   2  24     3848.25     3565.95    584.92 o
 -10   2  24     1449.51     1053.01    307.78 o
  -9   2  24     8374.14     8729.27    398.21 o
  -8   2  24       83.79      196.36     95.70 o
  -7   2  24    15541.58    15936.71    468.97 o
  -6   2  24    18557.50    19918.37    568.30 o
  -5   2  24    11882.31    11603.56    405.95 o
  -4   2  24      209.19      271.80     87.67 o
  -3   2  24    30735.76    31197.24   1110.87 o
  -2   2  24    88098.13    91114.45   2744.05 o
  -1   2  24    42843.02    45208.52   1995.54 o
   0   2  24      200.37      435.64    179.19 o
   1   2  24     5659.39     6302.20    370.72 o
   2   2  24    22678.82    24405.51   1101.11 o
   3   2  24    10598.01    10892.12    555.79 o
   4   2  24       22.93       -4.09    204.56 o
   5   2  24     4893.63     4522.70    282.66 o
   6   2  24      501.24      327.50    201.23 o
   7   2  24     4385.75     4022.74    397.78 o
   8   2  24    12079.75    10718.54    658.25 o
   9   2  24     6946.61     6133.79    512.25 o
 -11   3  24     8853.42     7607.81    415.64 o
 -10   3  24     5848.88     5662.73    327.46 o
  -9   3  24     1304.16     1228.87    201.70 o
  -8   3  24    18734.46    18685.63    587.06 o
  -7   3  24    12844.74    13269.05    621.97 o
  -6   3  24      697.12      623.88    166.09 o
  -5   3  24      690.12      707.93    186.51 o
  -4   3  24    28717.44    28535.33    716.22 o
  -3   3  24    37964.05    37723.39    833.83 o
  -2   3  24      294.64      276.43     84.98 o
  -1   3  24    13991.63    13887.60   1747.15 o
   0   3  24    14118.67    13891.14    501.71 o
   1   3  24     4591.18     4568.22   1631.41 o
   2   3  24     3725.16     4401.38    572.05 o
   3   3  24    12493.88    12545.83    480.83 o
   4   3  24    11428.31    10960.67    715.80 o
   5   3  24     2247.28     2219.25    465.57 o
   6   3  24     6076.99     6498.70    614.38 o
   7   3  24     3961.34     3216.94    714.11 o
   8   3  24      398.44      186.29    148.03 o
   9   3  24       28.76     -154.59    299.18 o
 -11   4  24     2049.11     1945.27    653.55 o
 -10   4  24    17317.98    15881.94    901.84 o
  -9   4  24    28192.26    28154.63    807.17 o
  -8   4  24     7498.07     7571.85    634.37 o
  -7   4  24       80.47      103.06     94.37 o
  -6   4  24    11849.72    11906.16    310.56 o
  -5   4  24    17425.69    17503.64    538.22 o
  -4   4  24     8652.77     8652.40    274.26 o
  -3   4  24       79.03       46.06     81.87 o
  -2   4  24     1914.70     1958.58    206.25 o
  -1   4  24      539.07      581.13    196.94 o
   0   4  24     3614.73     3264.47    912.27 o
   1   4  24     9838.84     8692.78    587.89 o
   2   4  24     6893.77     7286.64    418.90 o
   3   4  24      833.12     1004.06    253.29 o
   4   4  24    10074.46    10266.65    561.25 o
   5   4  24    39160.90    41663.28   1219.75 o
   6   4  24    19725.54    19315.42    686.93 o
   7   4  24      485.42      359.30    193.82 o
   8   4  24      618.62      350.72    172.69 o
   9   4  24     2484.98     1190.87    719.62 o
 -11   5  24     9670.20     9237.89    431.22 o
 -10   5  24     2391.06     1676.00    551.05 o
  -9   5  24     1963.21     1448.99    597.12 o
  -8   5  24    27939.78    28282.55    835.61 o
  -7   5  24    39113.68    41824.61   1032.88 o
  -6   5  24    21421.87    22137.42    580.91 o
  -5   5  24     6317.40     6594.71    298.00 o
  -4   5  24     2439.22     2593.10    278.41 o
  -3   5  24       69.94      185.23     80.37 o
  -2   5  24     2546.15     2536.53    164.11 o
  -1   5  24      570.65      389.12     86.03 o
   0   5  24       34.18      102.47     73.97 o
   1   5  24     4558.82     4271.19    342.00 o
   2   5  24    33609.91    33668.44   1129.92 o
   3   5  24    18719.49    18983.62    466.82 o
   4   5  24    12992.63    12421.73    419.96 o
   5   5  24      824.28      882.40    267.17 o
   6   5  24    11021.06    11444.68    672.18 o
   7   5  24    23931.14    23801.31    859.89 o
   8   5  24    15436.83    14213.40    822.67 o
 -11   6  24     7659.71     6852.28   1445.49 o
 -10   6  24    21892.44    23574.41   1308.64 o
  -9   6  24    25389.55    28055.69   1113.28 o
  -8   6  24    15077.86    14989.48    381.98 o
  -7   6  24     1419.97     1322.39    313.06 o
  -6   6  24     1916.83     1972.33    346.23 o
  -5   6  24    16619.18    15955.61    350.72 o
  -4   6  24    20043.89    20922.95    594.51 o
  -3   6  24     8278.71     8236.93    202.83 o
  -2   6  24    20285.99    20300.27    425.53 o
  -1   6  24     6705.91     6262.12    341.10 o
   0   6  24     8375.40     8381.84    295.79 o
   1   6  24    10468.74    10449.25    291.90 o
   2   6  24      467.79      445.80    164.84 o
   3   6  24     2010.12     1903.74    521.79 o
   4   6  24    18476.66    18688.06    547.87 o
   5   6  24    32089.53    33778.19   1000.22 o
   6   6  24    23660.05    25081.97    712.35 o
   7   6  24     6734.47     6295.25    983.76 o
   8   6  24        5.77      181.43    217.40 o
 -10   7  24       95.02      364.79    231.84 o
  -9   7  24     1985.00     1769.24    591.95 o
  -8   7  24    10266.43    10367.56    868.77 o
  -7   7  24    19225.84    19014.60    661.64 o
  -6   7  24    20951.04    20335.64    523.97 o
  -5   7  24     9701.53     8556.76    426.26 o
  -4   7  24      573.74      655.21    183.98 o
  -3   7  24      178.15      208.18     94.00 o
  -2   7  24      107.58      144.27     97.28 o
  -1   7  24     3302.21     3359.40    239.34 o
   0   7  24     3553.72     4004.29    270.60 o
   1   7  24    10869.48    10327.78    310.82 o
   2   7  24    23953.54    25462.85    702.63 o
   3   7  24    19592.44    19769.77    736.94 o
   4   7  24     3859.86     4271.20    415.63 o
   5   7  24      261.37      195.38    206.68 o
   6   7  24     4422.61     3673.38   1169.35 o
   7   7  24    10222.79    10259.40    828.72 o
   8   7  24    11908.15    11995.94   2296.53 o
 -10   8  24     3341.28     3333.00    857.40 o
  -9   8  24     1989.52     1544.75    591.94 o
  -8   8  24      904.91      577.87    452.97 o
  -7   8  24     1411.78     1385.99    527.87 o
  -6   8  24      854.77      642.27    242.99 o
  -5   8  24     2254.09     1905.33    255.71 o
  -4   8  24     2142.45     1427.71    382.66 o
  -3   8  24     3630.07     3821.35    185.12 o
  -2   8  24    16071.05    16041.03    337.69 o
  -1   8  24    10202.71    10082.81    342.65 o
   0   8  24     1037.50      874.79    176.29 o
   1   8  24      503.13      502.84    111.29 o
   2   8  24     1505.09     1362.75    275.89 o
   3   8  24     3865.68     1923.74    739.56 o
   4   8  24     6564.76     6092.28    584.68 o
   5   8  24     6012.73     5580.97    383.94 o
   6   8  24     3885.18     3200.55    776.81 o
   7   8  24     1200.44      895.31    390.56 o
  -9   9  24        2.16      192.94    264.61 o
  -8   9  24     1783.95     1464.74    714.60 o
  -7   9  24      607.49      665.50    297.22 o
  -6   9  24      554.60      951.62    384.93 o
  -5   9  24     1455.99     1011.51    257.56 o
  -4   9  24      149.49      242.29    126.10 o
  -3   9  24     1723.63     1469.33    265.86 o
  -2   9  24       95.10       54.04    144.98 o
  -1   9  24     1538.03     1392.29    222.28 o
   0   9  24     2174.30     1483.21    276.96 o
   1   9  24       26.12       80.15     92.34 o
   2   9  24      614.96      510.88    135.25 o
   3   9  24      126.18      192.54    119.37 o
   4   9  24      455.85      245.75    101.48 o
   5   9  24      559.61      302.60    219.60 o
   6   9  24      204.61       26.24    161.01 o
   7   9  24       32.84     -168.56    317.15 o
  -8  10  24     1142.61      944.36    589.84 o
  -7  10  24       17.32      235.30    197.28 o
[truncated: 101,532 more chars]
